# Supplementary material for: 3,3,6-Tribromo-1-methyl-1H-2,1-benzo­thia­zin-4(3H)-one 2,2-dioxide
Source: Acta Crystallogr Sect E Struct Rep Online. 2010 Nov 10;66(Pt 12):o3109. doi: 10.1107/S1600536810045125 (PMC3011660; doi:10.1107/S1600536810045125)
Supplement: Supplementary file 1 [file e-66-o3109-sup1.cif]

##############################################################################
###                                                                        ###
###        Electronic paper (Acta Crystallographica Section E)             ###
###                                                                        ###
##############################################################################
#                                                                            #
# This CIF contains the data in a paper accepted for publication in Acta     #
# Crystallographica Section E. It conforms to the requirements of Notes      #
# for Authors for Section E, and has been peer reviewed under the auspices   #
# of the IUCr Commission on Journals.                                        #
#                                                                            #
# Full details of the Crystallographic Information File format               #
# are given in the paper "The Crystallographic Information File (CIF):       #
# a New Standard Archive File for Crystallography" by S. R. Hall, F. H.      #
# Allen and I. D. Brown [Acta Cryst. (1991), A47, 655-685].                  #
#                                                                            #
# The current version of the core CIF dictionary is obtainable from          #
# ftp://ftp.iucr.org/pub/cif_core.dic. The current version number is 2.4.    #
#                                                                            #
# Software is freely available for graphical display of the structure(s) in  #
# this CIF.  For information consult the CIF home page http://www.iucr.org/  #
# cif/home.html                                                              #
#                                                                            #
# This file may be used for bona fide research purposes within the           #
# scientific community so long as proper attribution is given to the journal # 
# article from which it was obtained.                                        #
#                                                                            #
##############################################################################
                                             
data_I
_audit_creation_method     SHELXL-97
_chemical_name_systematic
;
3,3,6-Tribromo-1-methyl-1<i>H</i>-2,1-benzothiazin-4(3<i>H</i>)-one 2,2-dioxide
;
_chemical_name_common
;
;
_chemical_formula_moiety     'C9 H6 Br3 N O3 S'
_chemical_formula_sum     'C9 H6 Br3 N O3 S'
_chemical_formula_iupac     'C9 H6 Br3 N O3 S'
_chemical_formula_weight     447.94
_chemical_melting_point     ?
_symmetry_cell_setting     orthorhombic
_symmetry_space_group_name_H-M     'P n a 21'
_symmetry_space_group_name_Hall     'P 2c -2n'
loop_
    _symmetry_equiv_pos_as_xyz
    'x, y, z'
    '-x, -y, z+1/2'
    '-x+1/2, y+1/2, z+1/2'
    'x+1/2, -y+1/2, z'
_cell_length_a     14.9220(10)
_cell_length_b     12.1310(8)
_cell_length_c     7.0811(4)
_cell_angle_alpha     90.00
_cell_angle_beta     90.00
_cell_angle_gamma     90.00
_cell_volume     1281.81(14)
_cell_formula_units_Z     4
_cell_measurement_reflns_used     2326
_cell_measurement_theta_min     3.33
_cell_measurement_theta_max     24.84
_cell_measurement_temperature     296(2)
_exptl_crystal_description     'needle'
_exptl_crystal_colour     'light brown'
_exptl_crystal_size_max     0.28
_exptl_crystal_size_mid     0.21
_exptl_crystal_size_min     0.12
_exptl_crystal_density_diffrn     2.321
_exptl_crystal_density_meas     ?
_exptl_crystal_density_method     'not measured'
_exptl_crystal_F_000     848
_exptl_absorpt_coefficient_mu     9.598
_exptl_absorpt_correction_type     multi-scan
_exptl_absorpt_process_details     '(SADABS; Bruker, 2007)'
_exptl_absorpt_correction_T_min     0.0959
_exptl_absorpt_correction_T_max     0.1438
_exptl_special_details
;
;
_diffrn_ambient_temperature     296(2)
_diffrn_radiation_type     MoK\a
_diffrn_radiation_wavelength     0.71073
_diffrn_radiation_source     'fine-focus sealed tube'
_diffrn_radiation_monochromator     graphite
_diffrn_measurement_device_type     'Bruker Kappa APEXII CCD'
_diffrn_measurement_method     '\f and \w'
_diffrn_detector_area_resol_mean     ?
_diffrn_reflns_number     7900
_diffrn_reflns_av_R_equivalents     0.0331
_diffrn_reflns_av_sigmaI/netI     0.0501
_diffrn_reflns_theta_min     2.73
_diffrn_reflns_theta_max     28.23
_diffrn_reflns_theta_full     28.23
_diffrn_measured_fraction_theta_max     0.992
_diffrn_measured_fraction_theta_full     0.992
_diffrn_reflns_limit_h_min     -15
_diffrn_reflns_limit_h_max     19
_diffrn_reflns_limit_k_min     -16
_diffrn_reflns_limit_k_max     10
_diffrn_reflns_limit_l_min     -8
_diffrn_reflns_limit_l_max     9
_diffrn_standards_number     0
_diffrn_standards_interval_count     .
_diffrn_standards_interval_time     .
_diffrn_standards_decay_%     ?
_refine_special_details
;
Refinement of <i>F</i>^2^ against ALL reflections. The weighted <i>R</i>-factor
<i>wR</i> and goodness of fit <i>S</i> are based on <i>F</i>^2^, conventional
<i>R</i>-factors <i>R</i> are based on <i>F</i>, with <i>F</i> set to zero for
negative <i>F</i>^2^. The threshold expression of <i>F</i>^2^ >
\s(<i>F</i>^2^) is used only for calculating <i>R</i>-factors(gt) <i>etc</i>.
and is not relevant to the choice of reflections for refinement.
<i>R</i>-factors based on <i>F</i>^2^ are statistically about twice as large
as those based on <i>F</i>, and <i>R</i>- factors based on ALL data will be
even larger.
;
_reflns_number_total     2941
_reflns_number_gt     2221
_reflns_threshold_expression     I>2\s(I)
_refine_ls_structure_factor_coef     Fsqd
_refine_ls_matrix_type     full
_refine_ls_R_factor_all     0.0601
_refine_ls_R_factor_gt     0.0354
_refine_ls_wR_factor_gt     0.0646
_refine_ls_wR_factor_ref     0.0705
_refine_ls_goodness_of_fit_ref     0.991
_refine_ls_restrained_S_all     0.991
_refine_ls_number_reflns     2941
_refine_ls_number_parameters     156
_refine_ls_number_restraints     1
_refine_ls_hydrogen_treatment     constr
_refine_ls_weighting_scheme     calc
_refine_ls_weighting_details
                 'calc w=1/[\s^2^(Fo^2^)+(0.0309P)^2^] where P=(Fo^2^+2Fc^2^)/3'
_atom_sites_solution_hydrogens     geom
_atom_sites_solution_primary     direct
_atom_sites_solution_secondary     difmap
_refine_ls_shift/su_max     0.001
_refine_ls_shift/su_mean     0.000
_refine_diff_density_max     0.538
_refine_diff_density_min     -0.551
_refine_ls_extinction_method     none
_refine_ls_extinction_coef     ?
_refine_ls_abs_structure_details     'Flack (1983), 1242 Friedel pairs'
_refine_ls_abs_structure_Flack     0.00(3)
loop_
    _atom_type_symbol
    _atom_type_description
    _atom_type_scat_dispersion_real
    _atom_type_scat_dispersion_imag
    _atom_type_scat_source
    'C' 'C' 0.0033 0.0016
                         'International Tables Vol C Tables 4.2.6.8 and 6.1.1.4'
    'H' 'H' 0.0000 0.0000
                         'International Tables Vol C Tables 4.2.6.8 and 6.1.1.4'
    'N' 'N' 0.0061 0.0033
                         'International Tables Vol C Tables 4.2.6.8 and 6.1.1.4'
    'O' 'O' 0.0106 0.0060
                         'International Tables Vol C Tables 4.2.6.8 and 6.1.1.4'
    'S' 'S' 0.1246 0.1234
                         'International Tables Vol C Tables 4.2.6.8 and 6.1.1.4'
    'Br' 'Br' -0.2901 2.4595
                         'International Tables Vol C Tables 4.2.6.8 and 6.1.1.4'
_computing_data_collection     'APEX2 (Bruker, 2007)'
_computing_cell_refinement     'SAINT (Bruker, 2007)'
_computing_data_reduction     'SAINT (Bruker, 2007)'
_computing_structure_solution     'SHELXS97 (Sheldrick, 2008)'
_computing_structure_refinement     'SHELXL97 (Sheldrick, 2008)'
_computing_molecular_graphics
                  'ORTEP-3 for Windows (Farrugia, 1997) and PLATON (Spek, 2009)'
_computing_publication_material
                                'WinGX (Farrugia, 1999) and PLATON (Spek, 2009)'
loop_
    _atom_site_type_symbol
    _atom_site_label
    _atom_site_fract_x
    _atom_site_fract_y
    _atom_site_fract_z
    _atom_site_U_iso_or_equiv
    _atom_site_adp_type
    _atom_site_calc_flag
    _atom_site_refinement_flags
    _atom_site_occupancy
    _atom_site_disorder_assembly
    _atom_site_disorder_group
    Br Br1 0.56408(4) 0.70021(5) 0.24956(8) 0.05225(17) Uani d . 1 . .
    S S1 0.21026(9) 0.32623(11) 0.3603(2) 0.0368(3) Uani d . 1 . .
    O O1 0.2102(3) 0.6272(3) 0.2328(8) 0.0631(13) Uani d . 1 . .
    N N1 0.3103(2) 0.3077(3) 0.2744(6) 0.0341(9) Uani d . 1 . .
    C C1 0.3690(3) 0.3998(3) 0.2654(7) 0.0269(10) Uani d . 1 . .
    Br Br2 0.17819(4) 0.39549(5) -0.05254(9) 0.05073(17) Uani d . 1 . .
    O O2 0.2124(3) 0.3737(3) 0.5431(5) 0.0505(11) Uani d . 1 . .
    C C2 0.4609(3) 0.3843(3) 0.2690(8) 0.0352(11) Uani d . 1 . .
    H H2 0.4841 0.3132 0.2754 0.042 Uiso calc R 1 . .
    Br Br3 0.05403(4) 0.47720(5) 0.28558(9) 0.05946(19) Uani d . 1 . .
    O O3 0.1596(3) 0.2288(3) 0.3279(6) 0.0569(11) Uani d . 1 . .
    C C3 0.5178(3) 0.4721(4) 0.2632(8) 0.0385(11) Uani d . 1 . .
    H H3 0.5794 0.4605 0.2657 0.046 Uiso calc R 1 . .
    C C4 0.4844(3) 0.5789(4) 0.2536(7) 0.0346(11) Uani d . 1 . .
    C C5 0.3947(3) 0.5960(3) 0.2469(7) 0.0333(11) Uani d . 1 . .
    H H5 0.3727 0.6676 0.2400 0.040 Uiso calc R 1 . .
    C C6 0.3348(3) 0.5074(3) 0.2503(7) 0.0279(10) Uani d . 1 . .
    C C7 0.2389(3) 0.5345(4) 0.2336(6) 0.0309(10) Uani d . 1 . .
    C C8 0.1729(3) 0.4378(4) 0.2090(6) 0.0325(11) Uani d . 1 . .
    C C9 0.3419(4) 0.1959(4) 0.2311(10) 0.0553(16) Uani d . 1 . .
    H H9C 0.3840 0.1989 0.1287 0.083 Uiso calc R 1 . .
    H H9B 0.2919 0.1506 0.1958 0.083 Uiso calc R 1 . .
    H H9A 0.3705 0.1652 0.3405 0.083 Uiso calc R 1 . .
loop_
    _atom_site_aniso_label
    _atom_site_aniso_U_11
    _atom_site_aniso_U_22
    _atom_site_aniso_U_33
    _atom_site_aniso_U_12
    _atom_site_aniso_U_13
    _atom_site_aniso_U_23
    Br1 0.0503(4) 0.0549(3) 0.0516(3) -0.0277(3) 0.0009(3) -0.0028(3)
    S1 0.0342(8) 0.0388(7) 0.0376(6) -0.0059(6) 0.0022(6) 0.0082(6)
    O1 0.039(2) 0.0306(19) 0.120(4) 0.0096(17) -0.002(3) -0.006(3)
    N1 0.029(2) 0.0234(19) 0.050(3) -0.0030(16) 0.001(2) 0.002(2)
    C1 0.031(3) 0.022(2) 0.027(2) 0.0008(18) 0.004(2) 0.004(2)
    Br2 0.0663(4) 0.0518(3) 0.0341(2) 0.0025(3) -0.0111(3) -0.0066(3)
    O2 0.053(3) 0.069(3) 0.029(2) -0.009(2) 0.0066(18) 0.0041(18)
    C2 0.029(3) 0.029(2) 0.048(3) 0.0052(19) 0.005(3) 0.007(3)
    Br3 0.0275(3) 0.0677(4) 0.0831(5) 0.0025(3) 0.0073(3) -0.0042(4)
    O3 0.047(2) 0.043(2) 0.081(3) -0.0203(19) 0.005(2) 0.009(2)
    C3 0.025(3) 0.049(3) 0.041(3) 0.000(2) 0.002(3) 0.002(3)
    C4 0.031(3) 0.039(3) 0.033(2) -0.012(2) 0.000(2) 0.000(3)
    C5 0.041(3) 0.022(2) 0.037(3) -0.0056(19) 0.001(2) -0.002(2)
    C6 0.029(3) 0.028(2) 0.027(2) -0.0008(18) 0.000(2) -0.001(2)
    C7 0.030(3) 0.028(2) 0.034(2) -0.001(2) 0.000(2) -0.001(2)
    C8 0.025(3) 0.039(3) 0.033(3) 0.000(2) 0.001(2) -0.007(2)
    C9 0.063(4) 0.027(3) 0.076(4) -0.002(3) 0.014(4) -0.006(3)
_geom_special_details
;
 All s.u.'s (except the s.u. in the dihedral angle between two l.s. planes)
 are estimated using the full covariance matrix.  The cell s.u.'s are taken
 into account individually in the estimation of s.u.'s in distances, angles
 and torsion angles; correlations between s.u.'s in cell parameters are only
 used when they are defined by crystal symmetry.  An approximate (isotropic)
 treatment of cell s.u.'s is used for estimating s.u.'s involving l.s. planes.
;
loop_
    _geom_bond_atom_site_label_1
    _geom_bond_atom_site_label_2
    _geom_bond_site_symmetry_2
    _geom_bond_distance
    _geom_bond_publ_flag
    Br1 C4 . 1.892(4) ?
    S1 O2 . 1.417(4) ?
    S1 O3 . 1.422(4) ?
    S1 N1 . 1.627(4) ?
    S1 C8 . 1.814(5) ?
    O1 C7 . 1.204(5) ?
    N1 C1 . 1.421(5) ?
    N1 C9 . 1.469(6) ?
    C1 C2 . 1.384(6) ?
    C1 C6 . 1.406(5) ?
    Br2 C8 . 1.923(4) ?
    C2 C3 . 1.362(6) ?
    C2 H2 . 0.9300 ?
    Br3 C8 . 1.916(5) ?
    C3 C4 . 1.390(6) ?
    C3 H3 . 0.9300 ?
    C4 C5 . 1.356(7) ?
    C5 C6 . 1.398(6) ?
    C5 H5 . 0.9300 ?
    C6 C7 . 1.473(6) ?
    C7 C8 . 1.542(6) ?
    C9 H9C . 0.9600 ?
    C9 H9B . 0.9600 ?
    C9 H9A . 0.9600 ?
loop_
    _geom_angle_atom_site_label_1
    _geom_angle_atom_site_label_2
    _geom_angle_atom_site_label_3
    _geom_angle_site_symmetry_1
    _geom_angle_site_symmetry_3
    _geom_angle
    _geom_angle_publ_flag
    O2 S1 O3 . . 119.9(2) ?
    O2 S1 N1 . . 112.1(2) ?
    O3 S1 N1 . . 108.2(2) ?
    O2 S1 C8 . . 104.1(2) ?
    O3 S1 C8 . . 111.2(2) ?
    N1 S1 C8 . . 99.4(2) ?
    C1 N1 C9 . . 121.2(4) ?
    C1 N1 S1 . . 118.3(3) ?
    C9 N1 S1 . . 120.0(3) ?
    C2 C1 C6 . . 119.2(4) ?
    C2 C1 N1 . . 120.3(4) ?
    C6 C1 N1 . . 120.6(4) ?
    C3 C2 C1 . . 120.7(4) ?
    C3 C2 H2 . . 119.6 ?
    C1 C2 H2 . . 119.6 ?
    C2 C3 C4 . . 120.5(4) ?
    C2 C3 H3 . . 119.8 ?
    C4 C3 H3 . . 119.8 ?
    C5 C4 C3 . . 119.9(4) ?
    C5 C4 Br1 . . 120.1(4) ?
    C3 C4 Br1 . . 120.0(4) ?
    C4 C5 C6 . . 120.9(4) ?
    C4 C5 H5 . . 119.6 ?
    C6 C5 H5 . . 119.6 ?
    C5 C6 C1 . . 118.9(4) ?
    C5 C6 C7 . . 116.6(4) ?
    C1 C6 C7 . . 124.5(4) ?
    O1 C7 C6 . . 123.7(4) ?
    O1 C7 C8 . . 118.9(4) ?
    C6 C7 C8 . . 117.4(4) ?
    C7 C8 S1 . . 107.7(3) ?
    C7 C8 Br3 . . 111.7(3) ?
    S1 C8 Br3 . . 107.7(2) ?
    C7 C8 Br2 . . 106.6(3) ?
    S1 C8 Br2 . . 110.9(2) ?
    Br3 C8 Br2 . . 112.2(2) ?
    N1 C9 H9C . . 109.5 ?
    N1 C9 H9B . . 109.5 ?
    H9C C9 H9B . . 109.5 ?
    N1 C9 H9A . . 109.5 ?
    H9C C9 H9A . . 109.5 ?
    H9B C9 H9A . . 109.5 ?
loop_
    _geom_torsion_atom_site_label_1
    _geom_torsion_atom_site_label_2
    _geom_torsion_atom_site_label_3
    _geom_torsion_atom_site_label_4
    _geom_torsion_site_symmetry_1
    _geom_torsion_site_symmetry_2
    _geom_torsion_site_symmetry_3
    _geom_torsion_site_symmetry_4
    _geom_torsion
    _geom_torsion_publ_flag
    O2 S1 N1 C1 . . . . -54.7(4) ?
    O3 S1 N1 C1 . . . . 170.9(4) ?
    C8 S1 N1 C1 . . . . 54.8(4) ?
    O2 S1 N1 C9 . . . . 117.5(5) ?
    O3 S1 N1 C9 . . . . -16.9(5) ?
    C8 S1 N1 C9 . . . . -133.0(5) ?
    C9 N1 C1 C2 . . . . -18.4(7) ?
    S1 N1 C1 C2 . . . . 153.6(4) ?
    C9 N1 C1 C6 . . . . 160.7(5) ?
    S1 N1 C1 C6 . . . . -27.2(6) ?
    C6 C1 C2 C3 . . . . 1.8(8) ?
    N1 C1 C2 C3 . . . . -179.1(5) ?
    C1 C2 C3 C4 . . . . 0.0(8) ?
    C2 C3 C4 C5 . . . . -1.1(8) ?
    C2 C3 C4 Br1 . . . . 179.0(4) ?
    C3 C4 C5 C6 . . . . 0.3(8) ?
    Br1 C4 C5 C6 . . . . -179.8(4) ?
    C4 C5 C6 C1 . . . . 1.6(7) ?
    C4 C5 C6 C7 . . . . -177.3(4) ?
    C2 C1 C6 C5 . . . . -2.6(7) ?
    N1 C1 C6 C5 . . . . 178.3(4) ?
    C2 C1 C6 C7 . . . . 176.2(5) ?
    N1 C1 C6 C7 . . . . -3.0(7) ?
    C5 C6 C7 O1 . . . . -6.2(8) ?
    C1 C6 C7 O1 . . . . 175.1(5) ?
    C5 C6 C7 C8 . . . . 171.7(4) ?
    C1 C6 C7 C8 . . . . -7.1(7) ?
    O1 C7 C8 S1 . . . . -142.5(5) ?
    C6 C7 C8 S1 . . . . 39.5(5) ?
    O1 C7 C8 Br3 . . . . -24.5(6) ?
    C6 C7 C8 Br3 . . . . 157.6(3) ?
    O1 C7 C8 Br2 . . . . 98.3(5) ?
    C6 C7 C8 Br2 . . . . -79.6(4) ?
    O2 S1 C8 C7 . . . . 57.1(4) ?
    O3 S1 C8 C7 . . . . -172.5(3) ?
    N1 S1 C8 C7 . . . . -58.7(3) ?
    O2 S1 C8 Br3 . . . . -63.5(3) ?
    O3 S1 C8 Br3 . . . . 66.9(3) ?
    N1 S1 C8 Br3 . . . . -179.3(2) ?
    O2 S1 C8 Br2 . . . . 173.4(3) ?
    O3 S1 C8 Br2 . . . . -56.2(3) ?
    N1 S1 C8 Br2 . . . . 57.6(3) ?
data_global
_journal_date_recd_electronic     2010-10-29
_journal_date_accepted     2010-11-03
_journal_name_full     'Acta Crystallographica, Section E'
_journal_year     2010
_journal_volume     66
_journal_issue     12
_journal_page_first     o3109
_journal_page_last     o3109
_journal_paper_category     QO
_journal_coeditor_code     BT5404
_publ_contact_author_name     'Islam Ullah Khan'
_publ_contact_author_address
;
Materials Chemistry Laboratory, Department of Chemistry,
GC University,
Lahore,
Pakistan.
;
_publ_contact_author_email     'iukhan.gcu@gmail.com'
_publ_contact_author_fax     ?
_publ_contact_author_phone     '+923334046740'
_publ_section_title
;
3,3,6-Tribromo-1-methyl-1<i>H</i>-2,1-benzothiazin-4(3<i>H</i>)-one 2,2-dioxide
;
loop_
    _publ_author_name
    _publ_author_footnote
    _publ_author_address
    'Shafiq, Muhammad' .
;
Materials Chemistry Laboratory, Department of Chemistry,
GC University, Lahore 54000, Pakistan
;
    'Khan, Islam Ullah' .
;
Materials Chemistry Laboratory, Department of Chemistry,
GC University, Lahore 54000, Pakistan
;
    'Arshad, Muhammad Nadeem' .
;
Materials Chemistry Laboratory, Department of Chemistry,
GC University, Lahore 54000, Pakistan
;
    'Mustafa, Ghulam' .
;
Materials Chemistry Laboratory, Department of Chemistry,
GC University, Lahore 54000, Pakistan
;
