# Supplementary material for: 3,3,6-Tribromo-1-methyl-1H-2,1-benzo­thia­zin-4(3H)-one 2,2-dioxide
Source: Acta Crystallogr Sect E Struct Rep Online. 2010 Nov 10;66(Pt 12):o3109. doi: 10.1107/S1600536810045125 (PMC3011660; doi:10.1107/S1600536810045125)
Supplement: Supplementary file 2 [file e-66-o3109-Isup2.hkl]

#
# h,k,l, Fc-squared, Fo-squared, sigma(Fo-squared) and status flag
#
data_I
_shelx_title ' HS49 in Pna2(1)'
_shelx_refln_list_code          4
_shelx_F_calc_maximum      358.61
_exptl_crystal_F_000       848.00
_reflns_d_resolution_high  0.7513
 
loop_
 _symmetry_equiv_pos_as_xyz
 'x, y, z'
 '-x, -y, z+1/2'
 '-x+1/2, y+1/2, z+1/2'
 'x+1/2, -y+1/2, z'
 
_cell_length_a    14.9220
_cell_length_b    12.1310
_cell_length_c     7.0811
_cell_angle_alpha  90.000
_cell_angle_beta   90.000
_cell_angle_gamma  90.000
 
_shelx_F_squared_multiplier     1.000
 
loop_
 _refln_index_h
 _refln_index_k
 _refln_index_l
 _refln_F_squared_calc
 _refln_F_squared_meas
 _refln_F_squared_sigma
 _refln_observed_status
   3   3  -8       52.71      145.63     35.83 o
   2   4  -8      109.83      138.70     36.99 o
   3   4  -8       45.45       20.80     38.14 o
   4   4  -8       13.05       19.65     43.92 o
   5   4  -8      231.54      190.71     50.86 o
   1   5  -8      100.43      100.56     41.61 o
   2   5  -8       32.37       60.10     42.77 o
   3   5  -8      656.10      638.01     60.10 o
   4   5  -8       14.57       68.19     49.70 o
   5   5  -8      453.03      435.74     63.57 o
   6   5  -8       77.59       52.74     36.64 o
   7   5  -8       91.94      124.83     53.17 o
   8   5  -8        8.36       15.03     58.95 o
   0   6  -8      563.34      649.57     61.26 o
   1   6  -8      239.14      197.67     36.36 o
   2   6  -8      277.08      237.35     37.13 o
   3   6  -8       27.85       23.51     35.49 o
   4   6  -8       13.15       14.53     36.20 o
   5   6  -8       30.81      127.29     40.15 o
   6   6  -8       86.60       52.47     41.94 o
   7   6  -8      154.15       88.36     45.57 o
   1   7  -8      133.90       81.26     83.80 o
   2   7  -8      156.71      162.39     42.50 o
   3   7  -8        7.46      -33.05     40.02 o
   4   7  -8      700.12      788.19     56.32 o
   5   7  -8        2.30       -0.58     43.32 o
   6   7  -8       83.97       43.92     64.73 o
   0   8  -8      267.05      366.39     70.50 o
   1   8  -8      125.52      168.13     48.54 o
   2   8  -8        3.15       14.41     45.35 o
   3   8  -8       97.70      121.28     48.20 o
   1   3  -7      300.81      300.51     31.21 o
   2   3  -7      326.32      288.95     35.83 o
   4   3  -7       82.71       63.57     25.43 o
   5   3  -7      444.20      494.69     41.61 o
   6   3  -7      542.73      492.38     47.39 o
   7   3  -7      142.31      123.67     43.92 o
   8   3  -7      811.24      908.47     68.19 o
   1   4  -7      232.39      225.41     25.73 o
   2   4  -7      735.19      681.19     34.98 o
   3   4  -7      222.82      256.81     35.83 o
   4   4  -7     1484.21     1477.13     72.82 o
   5   4  -7      201.11      266.99     41.61 o
   6   4  -7      373.68      517.81     52.01 o
   7   4  -7      601.81      639.17     61.26 o
   8   4  -7       58.85       31.21     52.01 o
   9   4  -7      106.10      129.45     57.79 o
  10   4  -7      321.34      329.41     69.35 o
  11   4  -7      270.73      167.59     71.66 o
  12   4  -7       44.16      128.30     78.60 o
   0   5  -7      493.72      420.72     48.54 o
   1   5  -7     1060.21      953.60     51.47 o
   2   5  -7       74.93       71.08     49.12 o
   3   5  -7      509.53      477.40     37.57 o
   4   5  -7       75.73       77.25     32.21 o
   5   5  -7       85.91       86.80     34.30 o
   6   5  -7       72.08        3.47     50.86 o
   7   5  -7      795.78      829.88     73.97 o
   8   5  -7       48.68      102.87     60.10 o
   9   5  -7      246.62      179.15     67.04 o
  10   5  -7        9.41      101.71     67.04 o
  11   5  -7      172.50      197.64     78.60 o
   1   6  -7      173.12      172.64     35.54 o
   2   6  -7      201.54      231.07     37.57 o
   3   6  -7      520.21      487.78     42.08 o
   4   6  -7      376.90      340.98     42.50 o
   5   6  -7      367.35      402.11     45.75 o
   6   6  -7        5.58       -5.78     39.23 o
   7   6  -7       81.96       53.17     61.26 o
   8   6  -7      370.58      503.94     71.66 o
   9   6  -7      154.26      223.07     73.97 o
  10   6  -7      228.93      241.57     80.91 o
  11   6  -7      142.40      117.89     79.75 o
   0   7  -7      965.20      916.56     76.28 o
   1   7  -7      128.29       87.26     38.41 o
   2   7  -7       68.55       73.23     39.58 o
   3   7  -7       60.77       99.22     41.27 o
   4   7  -7       71.34       90.47     45.65 o
   5   7  -7      149.13      136.08     53.17 o
   6   7  -7       83.99       50.86     44.95 o
   7   7  -7       99.64       27.07     46.99 o
   8   7  -7      445.93      407.51     56.39 o
   9   7  -7       17.55      -13.87     72.82 o
  10   7  -7       59.72       58.95     83.22 o
   1   8  -7      458.30      421.34     49.85 o
   2   8  -7       11.24       47.20     42.48 o
   3   8  -7       73.30       56.85     44.04 o
   4   8  -7      437.22      479.80     56.63 o
   5   8  -7       31.50       62.00     46.95 o
   6   8  -7       56.23      126.66     51.08 o
   7   8  -7        9.64       -2.50     51.47 o
   8   8  -7       59.33       -7.51     54.76 o
   0   9  -7      440.81      528.21     78.60 o
   1   9  -7      256.49      157.77     49.04 o
   2   9  -7      226.49      227.86     59.52 o
   3   9  -7        2.09      -36.52     46.99 o
   4   9  -7       50.27       24.27     50.67 o
   5   9  -7      359.62      215.18     55.16 o
   6   9  -7      104.83       87.84     53.94 o
   7   9  -7       81.09       45.77     54.74 o
   1  10  -7       20.93       95.97     53.53 o
   2  10  -7      148.71      146.72     55.50 o
   3  10  -7      105.12      102.29     79.17 o
   4  10  -7       93.96      123.58     54.68 o
   5  10  -7       66.57       93.49     71.66 o
   2   0  -6     1129.02     1087.62     64.73 o
   1   1  -6      891.58      914.93     30.10 o
   2   1  -6      891.93      975.87     32.56 o
   3   1  -6      238.31      214.61     20.36 o
   0   2  -6     1542.25     1608.90     70.50 o
   1   2  -6     1004.11      952.48     31.72 o
   2   2  -6      737.38      690.83     36.67 o
   3   2  -6      490.20      512.03     40.45 o
   4   2  -6       89.50      131.76     24.27 o
   5   2  -6      536.49      538.61     39.30 o
   6   2  -6      671.69      668.06     48.54 o
   7   2  -6     1260.21     1198.58     73.97 o
   8   2  -6      732.85      817.16     61.26 o
   9   2  -6      205.12      286.64     53.17 o
   1   3  -6     1061.69     1058.77     33.53 o
   2   3  -6     1827.46     1681.71     72.82 o
   3   3  -6      264.21      303.98     32.36 o
   4   3  -6      469.28      544.39     40.45 o
   5   3  -6      194.10      211.51     34.67 o
   6   3  -6     1030.72     1040.23     68.19 o
   7   3  -6     1948.68     1797.29     94.78 o
   8   3  -6      171.44      109.80     47.39 o
   9   3  -6       98.29      168.75     52.01 o
  10   3  -6      587.79      532.83     68.19 o
  11   3  -6      642.51      768.62     78.60 o
  12   3  -6       54.35      -62.41     62.41 o
  13   3  -6       17.30       15.03     70.50 o
   0   4  -6      117.90       90.15     32.36 o
   1   4  -6      792.13      706.86     42.19 o
   2   4  -6      762.38      811.66     41.94 o
   3   4  -6     1227.52     1104.96     71.66 o
   4   4  -6      394.11      368.71     45.08 o
   5   4  -6      943.54      885.35     70.50 o
   6   4  -6     1050.13     1070.29     77.44 o
   7   4  -6      152.47      127.14     41.61 o
   8   4  -6       16.76      -47.39     47.39 o
   9   4  -6       31.37       62.41     54.32 o
  10   4  -6      277.60      368.71     67.04 o
  11   4  -6      344.51      380.26     72.82 o
  12   4  -6      332.04      425.34     80.91 o
  13   4  -6      133.75      -24.27     77.44 o
  14   4  -6      223.80      161.81     87.84 o
   1   5  -6      632.91      609.64     52.59 o
   2   5  -6      113.10       99.84     29.00 o
   3   5  -6     2164.68     2176.87     73.43 o
   4   5  -6      119.51       92.51     31.39 o
   5   5  -6     1183.75     1210.14     87.84 o
   6   5  -6      496.81      409.16     58.95 o
   7   5  -6     1128.73     1102.65     82.06 o
   8   5  -6       74.77      115.58     56.63 o
   9   5  -6      424.08      409.16     64.73 o
  10   5  -6      112.53      143.32     67.04 o
  11   5  -6      608.69      597.56     86.69 o
  12   5  -6      115.08      -13.87     75.13 o
  13   5  -6       15.43      -23.12     79.75 o
  14   5  -6       65.60       72.82     89.00 o
   0   6  -6      557.56      486.60     54.32 o
   1   6  -6      271.51      311.66     35.96 o
   2   6  -6     1063.17     1132.35     57.05 o
   3   6  -6      917.67      910.54     49.83 o
   4   6  -6       22.39       87.71     35.54 o
   5   6  -6     1036.76     1036.19     56.39 o
   6   6  -6      420.59      515.49     68.19 o
   7   6  -6      181.82      136.39     60.10 o
   8   6  -6       10.07       24.27     60.10 o
   9   6  -6       70.89       11.56     65.88 o
  10   6  -6      347.36      476.20     75.13 o
  11   6  -6      206.26      128.30     75.13 o
  12   6  -6      102.80      110.96     84.37 o
  13   6  -6      317.56      431.12     94.78 o
   1   7  -6      389.44      336.73     41.22 o
   2   7  -6      732.63      796.60     62.99 o
   3   7  -6      393.28      388.85     43.67 o
   4   7  -6     2130.66     1939.75     80.80 o
   5   7  -6      108.59      102.65     42.40 o
   6   7  -6      312.56      318.69     46.50 o
   7   7  -6      300.31      321.19     48.50 o
   8   7  -6      323.00      201.11     73.97 o
   9   7  -6      115.76       64.73     72.82 o
  10   7  -6      410.11      365.24     82.06 o
  11   7  -6      107.88       71.66     83.22 o
  12   7  -6      174.21       61.26     84.37 o
   0   8  -6      664.53      752.44     76.28 o
   1   8  -6     1004.23     1022.79     91.31 o
   2   8  -6      324.92      325.20     45.77 o
   3   8  -6      225.33      330.32     46.50 o
   4   8  -6       31.04       79.84     44.04 o
   5   8  -6      521.77      492.98     53.10 o
   6   8  -6      235.55      178.30     50.26 o
   7   8  -6      413.27      311.19     60.10 o
   8   8  -6      176.21      140.79     53.92 o
   9   8  -6      100.73       98.26     84.95 o
  10   8  -6       34.59      -39.30     76.28 o
  11   8  -6      109.82       76.28     89.00 o
   1   9  -6      183.07      204.71     46.95 o
   2   9  -6      126.53       96.44     46.56 o
   3   9  -6      690.93      751.73     60.88 o
   4   9  -6      416.85      482.27     65.30 o
   5   9  -6      519.30      547.05     57.96 o
   6   9  -6      145.83      155.04     52.29 o
   7   9  -6       99.89      159.21     71.08 o
   8   9  -6        3.56       25.76     53.53 o
   9   9  -6      117.25       90.62     57.19 o
  10   9  -6       59.55       12.71     93.62 o
   0  10  -6     1844.46     2028.46    127.14 o
   1  10  -6      242.18      161.10     56.63 o
   2  10  -6      213.74      129.93     61.26 o
   3  10  -6        3.86      -28.59     49.32 o
   4  10  -6       99.01       29.05     51.08 o
   5  10  -6       55.30       21.34     52.13 o
   6  10  -6      215.32      187.31     58.83 o
   7  10  -6      156.30      152.96    110.38 o
   8  10  -6      463.81      473.15     66.60 o
   9  10  -6       29.79        2.24     61.60 o
   1  11  -6       34.72      122.32     58.01 o
   2  11  -6      317.91      291.96     59.65 o
   3  11  -6       31.63       33.35     56.76 o
   4  11  -6      280.36      279.63     62.79 o
   5  11  -6       31.53       51.48     57.61 o
   6  11  -6      163.69      175.37     64.15 o
   7  11  -6       31.98       11.37     61.15 o
   0  12  -6       61.67      197.64     94.78 o
   1  12  -6      264.56      281.00     65.37 o
   2  12  -6       22.21       94.88     62.52 o
   3  12  -6       63.64       67.04     63.75 o
   4  12  -6       43.66      -37.39    112.69 o
   2   0  -5     1804.04     1874.09     52.02 o
   4   0  -5    22386.63    22075.69    508.78 o
   6   0  -5      444.59      448.46     47.39 o
   0   1  -5    12908.64    13223.56    248.84 o
   1   1  -5     1555.66     1522.72     27.56 o
   2   1  -5      232.15      237.34     16.26 o
   3   1  -5     1470.13     1468.68     31.69 o
   4   1  -5       17.93       34.77     13.05 o
   5   1  -5     1330.95     1206.05     64.80 o
   6   1  -5       67.50      105.78     39.88 o
   7   1  -5     1143.73     1188.18     69.35 o
   8   1  -5     3206.26     3276.74    125.98 o
   9   1  -5     1324.58     1368.49     85.53 o
   1   2  -5        2.74      -10.21     10.21 o
   2   2  -5      870.67      849.06     23.82 o
   3   2  -5     7069.68     7033.50    107.25 o
   4   2  -5     1496.89     1498.62     34.95 o
   5   2  -5     5767.18     5899.19    104.01 o
   6   2  -5     1113.35     1055.26     64.73 o
   7   2  -5      128.40       92.47     38.14 o
   8   2  -5       26.23       -5.78     38.14 o
   9   2  -5       38.27       61.26     45.08 o
  10   2  -5      874.82     1011.34     75.13 o
  11   2  -5      185.09      144.48     58.95 o
  12   2  -5      162.69      149.10     64.73 o
  13   2  -5      276.20      329.41     71.66 o
   0   3  -5      994.78      938.04     31.09 o
   1   3  -5     4471.78     4593.99     64.81 o
   2   3  -5     3858.24     3739.63     61.43 o
   3   3  -5      734.59      781.47     33.27 o
   4   3  -5      113.91      116.87     29.18 o
   5   3  -5     1710.97     1738.38     67.55 o
   6   3  -5     2337.15     2159.06    100.56 o
   7   3  -5     1128.75      816.01     61.26 o
   8   3  -5       89.39      101.71     46.23 o
   9   3  -5      684.37      605.65     64.73 o
  10   3  -5      938.98      941.99     77.44 o
  11   3  -5      636.65      579.06     70.50 o
  12   3  -5      549.14      533.99     76.28 o
  13   3  -5      801.68      790.58     89.00 o
  14   3  -5      331.75      332.87     82.06 o
  15   3  -5       42.11      -61.26     76.28 o
   1   4  -5     1678.51     1748.13     62.23 o
   2   4  -5     3885.49     3825.78     64.04 o
   3   4  -5       22.05        4.33     18.28 o
   4   4  -5      626.52      677.15     38.41 o
   5   4  -5      460.64      440.55     33.03 o
   6   4  -5     2430.96     2368.27    109.80 o
   7   4  -5      520.47      480.82     55.48 o
   8   4  -5      366.60      365.24     57.79 o
   9   4  -5     1750.72     1681.71    101.71 o
  10   4  -5       68.19      159.50     58.95 o
  11   4  -5      101.62      102.87     64.73 o
  12   4  -5      225.36      264.68     73.97 o
  13   4  -5      193.24      150.26     75.13 o
  14   4  -5      287.37      235.48     63.02 o
  15   4  -5       69.54       56.72     63.50 o
  16   4  -5      129.05      208.98     72.07 o
   0   5  -5     1197.79     1153.69     51.00 o
   1   5  -5      489.43      512.10     24.88 o
   2   5  -5      268.62      260.37     30.64 o
   3   5  -5     2346.81     2400.46     76.77 o
   4   5  -5       56.55       66.11     23.45 o
   5   5  -5     3136.43     3173.09    119.05 o
   6   5  -5       97.59       55.27     30.77 o
   7   5  -5     1198.99     1210.46     61.60 o
   8   5  -5      347.19      370.65     43.22 o
   9   5  -5       34.32       65.30     52.59 o
  10   5  -5      323.05      332.97     49.44 o
  11   5  -5      248.84      215.40     51.78 o
  12   5  -5      110.62       88.63     51.89 o
  13   5  -5      880.44      893.45    102.87 o
  14   5  -5       82.71       36.99     80.91 o
  15   5  -5      341.25      288.95     94.78 o
   1   6  -5     3395.24     3291.41     95.21 o
   2   6  -5     1190.38     1198.24     60.68 o
   3   6  -5      606.22      580.91     42.04 o
   4   6  -5      846.37      821.58     48.20 o
   5   6  -5      228.93      188.40     54.32 o
   6   6  -5        8.76       11.56     49.70 o
   7   6  -5      602.54      607.96     72.82 o
   8   6  -5      382.35      308.60     67.04 o
   9   6  -5     2415.49     2326.66    127.14 o
  10   6  -5      402.05      460.01     80.91 o
  11   6  -5      239.20      287.80     77.44 o
  12   6  -5       96.72       63.57     76.28 o
  13   6  -5        1.84      -49.70     79.75 o
  14   6  -5       16.05      -28.90     85.53 o
  15   6  -5       52.05        1.16     92.47 o
   0   7  -5      438.87      429.96     56.63 o
   1   7  -5      102.25      101.49     34.73 o
   2   7  -5      578.21      593.74     44.13 o
   3   7  -5      891.27      902.86     53.17 o
   4   7  -5       84.24       28.51     37.18 o
   5   7  -5      615.15      630.56    107.49 o
   6   7  -5     2308.47     2414.65     87.63 o
   7   7  -5      292.27      323.63     67.04 o
   8   7  -5      207.33      198.80     70.50 o
   9   7  -5       12.48      -12.71     65.88 o
  10   7  -5      214.99      202.27     78.60 o
  11   7  -5      580.04      397.60     90.15 o
  12   7  -5       47.43       -3.47     82.06 o
  13   7  -5      229.30      186.09     92.47 o
  14   7  -5      636.46      698.11    115.58 o
   1   8  -5      268.16      236.85     40.84 o
   2   8  -5      844.17      803.76     62.41 o
   3   8  -5      951.55      931.14     57.05 o
   4   8  -5       64.57        2.97     41.59 o
   5   8  -5      254.49      218.58     46.13 o
   6   8  -5       77.35      117.35     44.54 o
   7   8  -5      221.05      268.75     49.44 o
   8   8  -5       76.30       18.49     45.31 o
   9   8  -5      434.37      276.24     83.22 o
  10   8  -5      729.02      687.71     95.93 o
  11   8  -5      357.49      331.72     89.00 o
  12   8  -5       40.80      107.49     87.84 o
  13   8  -5       44.91      -38.14     91.31 o
   0   9  -5     1506.11     1391.60    102.87 o
   1   9  -5      206.13      205.16     44.54 o
   2   9  -5      817.29      689.86     78.60 o
   3   9  -5        4.63       27.60     43.22 o
   4   9  -5       51.26       54.32     44.95 o
   5   9  -5       85.26       57.10     58.37 o
   6   9  -5      219.22      146.24     75.71 o
   7   9  -5      480.06      499.79     58.43 o
   8   9  -5      617.75      688.48     65.25 o
   9   9  -5       25.88      -53.15     53.15 o
  10   9  -5      163.90      117.55     57.05 o
  11   9  -5      111.58       -1.90     57.60 o
  12   9  -5        7.86       39.30     90.15 o
   1  10  -5       53.87       41.61     45.77 o
   2  10  -5      228.53      331.25     51.89 o
   3  10  -5        5.33      -16.40     46.04 o
   4  10  -5     1965.61     1966.95     88.98 o
   5  10  -5       18.08       11.45     50.68 o
   6  10  -5       69.40      119.48     54.23 o
   7  10  -5      222.92      182.05     56.37 o
   8  10  -5      109.17      143.48     59.52 o
   9  10  -5       25.52       49.79     55.77 o
  10  10  -5       15.84      -38.38     69.93 o
  11  10  -5      215.88      189.82     66.14 o
   0  11  -5      825.62      759.37     93.62 o
   1  11  -5      354.25      392.81     59.22 o
   2  11  -5       57.37       19.56     52.13 o
   3  11  -5       76.58       56.36     54.23 o
   4  11  -5       75.20       84.40     55.56 o
   5  11  -5       35.38       13.90     55.13 o
   6  11  -5       10.23      -53.42     53.42 o
   7  11  -5       33.31       45.06     58.33 o
   8  11  -5      464.76      304.65     64.43 o
   9  11  -5      202.28      296.34     70.50 o
  10  11  -5       38.86      -34.07     61.86 o
   1  12  -5       23.75       58.93     57.61 o
   2  12  -5      147.05      233.81     60.85 o
   3  12  -5      406.91      420.85     63.61 o
   4  12  -5       28.94       42.80     60.69 o
   5  12  -5      629.00      589.70     93.62 o
   6  12  -5      147.95      196.58     64.97 o
   7  12  -5       89.05       60.68     64.57 o
   8  12  -5        5.26       42.28     62.79 o
   0  13  -5      141.39      292.42     98.24 o
   1  13  -5      165.77      129.46     65.37 o
   2  13  -5      370.68      457.69     76.86 o
   3  13  -5       56.75      114.89     65.76 o
   4  13  -5       20.41       72.40     66.57 o
   5  13  -5        7.30      -25.18     66.14 o
   0   0  -4    33553.95    35393.39   1163.91 o
   2   0  -4    11626.79    11539.33    214.22 o
   4   0  -4      863.51      888.05     35.30 o
   6   0  -4     4269.22     4051.95    112.35 o
   8   0  -4     4111.56     4186.36    159.50 o
   1   1  -4      166.98      170.96      9.84 o
   2   1  -4     3488.90     3450.30     47.00 o
   3   1  -4     5680.62     5480.84     79.56 o
   4   1  -4     1933.07     1973.47     32.83 o
   5   1  -4     2189.01     2122.44     62.68 o
   6   1  -4     3032.51     2991.93     67.09 o
   7   1  -4     1405.00     1345.40     44.21 o
   8   1  -4      738.45      850.77     90.74 o
   9   1  -4      900.23      883.04     68.19 o
  10   1  -4      717.29      662.28     63.57 o
  11   1  -4     2354.83     2361.33    120.20 o
  12   1  -4     1488.25     1455.17    100.56 o
   0   2  -4      718.98      796.56     28.36 o
   1   2  -4     1348.32     1346.41     23.81 o
   2   2  -4     4275.87     4312.82     58.30 o
   3   2  -4     3414.09     3355.70     50.89 o
   4   2  -4      516.89      602.09     25.97 o
   5   2  -4     3271.37     3204.50     70.65 o
   6   2  -4     2061.33     1978.30     52.54 o
   7   2  -4     2515.00     2505.39     98.25 o
   8   2  -4      487.00      491.16     40.33 o
   9   2  -4      395.06      386.04     53.17 o
  10   2  -4      783.42      743.19     67.04 o
  11   2  -4     1850.01     1697.89    104.02 o
  12   2  -4      390.02      403.38     67.04 o
  13   2  -4     1155.45     1096.87     94.78 o
  14   2  -4      206.30      194.18     72.82 o
  15   2  -4      421.61      414.94     86.69 o
   1   3  -4     7145.20     7169.54    106.04 o
   2   3  -4     5720.85     5802.70     97.90 o
   3   3  -4      761.00      861.35     32.85 o
   4   3  -4     5795.96     5715.53    160.08 o
   5   3  -4      280.34      326.76     55.48 o
   6   3  -4     1406.55     1358.45     79.19 o
   7   3  -4     6402.29     6471.43    129.83 o
   8   3  -4      975.62      848.37     64.73 o
   9   3  -4     2738.74     2839.84    130.61 o
  10   3  -4     1592.93     1665.53    100.56 o
  11   3  -4     1005.48      985.91     80.91 o
  12   3  -4      609.99      522.43     72.82 o
  13   3  -4       77.34      101.71     65.88 o
  14   3  -4       84.16       36.99     70.50 o
  15   3  -4      589.59      629.92     97.09 o
  16   3  -4      112.24       78.82     63.50 o
  17   3  -4      322.86      245.73     88.42 o
   0   4  -4     6341.35     6185.61    150.83 o
   1   4  -4     1260.56     1273.60     34.25 o
   2   4  -4     1161.87     1138.77     30.23 o
   3   4  -4     3583.79     3617.41     84.66 o
   4   4  -4      809.75      814.93     42.62 o
   5   4  -4     2750.89     2763.09    127.14 o
   6   4  -4     1542.96     1513.07     64.83 o
   7   4  -4      458.15      418.41     55.48 o
   8   4  -4     3321.75     3420.06    138.70 o
   9   4  -4      607.86      562.88     68.19 o
  11   4  -4      733.22      772.08     77.44 o
  12   4  -4      265.24      214.98     69.35 o
  13   4  -4      396.72      415.86    107.49 o
  14   4  -4      139.44      111.75     54.30 o
  15   4  -4       13.90       85.04     61.86 o
  16   4  -4      278.02      378.87     73.34 o
  17   4  -4      357.01      469.47     77.95 o
   1   5  -4     3185.00     3300.32     63.89 o
   2   5  -4      754.05      743.73     36.03 o
   3   5  -4     1790.64     1837.57     40.48 o
   4   5  -4      736.68      685.03     33.70 o
   5   5  -4     1134.64     1292.39     92.67 o
   6   5  -4      841.78      903.99     46.99 o
   7   5  -4     2057.08     2203.19     76.77 o
   8   5  -4      378.62      365.89     41.66 o
   9   5  -4     1870.84     1941.45     82.06 o
  10   5  -4       74.11       27.74     57.79 o
  11   5  -4      209.19      214.45     47.81 o
  12   5  -4       94.74       56.69     48.62 o
  13   5  -4      433.21      494.38     61.70 o
  14   5  -4       72.68       69.31     57.96 o
  15   5  -4      192.13      279.51     67.24 o
  16   5  -4      112.57      101.82    167.02 o
   0   6  -4     3607.08     3739.84    104.96 o
   1   6  -4     1082.80     1120.31     40.80 o
   2   6  -4     1009.25     1014.66     45.84 o
   3   6  -4     2990.46     3052.23     80.16 o
   4   6  -4       51.62       55.63     19.52 o
   5   6  -4     2583.96     2639.00     80.95 o
   6   6  -4      650.14      729.46     43.57 o
   7   6  -4     1290.19     1304.59     68.77 o
   8   6  -4     2111.42     2219.65     82.81 o
   9   6  -4      601.51      660.88     69.93 o
  10   6  -4      507.19      593.98    110.38 o
  11   6  -4      600.33      541.97     58.01 o
  12   6  -4      245.65      284.80     55.56 o
  13   6  -4      745.26      611.65     65.76 o
  14   6  -4       54.06       76.24     86.69 o
  15   6  -4      510.75      544.40     74.78 o
  16   6  -4      181.48      215.03    102.29 o
   1   7  -4     2219.04     2415.16     79.66 o
   2   7  -4     2869.54     2861.15     90.67 o
   3   7  -4      871.35      697.98     60.10 o
   4   7  -4      624.91      580.57     31.93 o
   5   7  -4      190.43      219.31     26.67 o
   6   7  -4     1226.19     1182.23     58.23 o
   7   7  -4     1118.32     1148.31     59.73 o
   8   7  -4     1262.54     1356.47    151.41 o
   9   7  -4      599.54      668.51     55.77 o
  10   7  -4      644.90      590.49     57.87 o
  11   7  -4      264.76      383.96     55.05 o
  12   7  -4       15.95      -31.85     64.73 o
  13   7  -4        4.24      -79.75     79.75 o
  14   7  -4      191.47       79.75     90.15 o
  15   7  -4      224.53       90.15     99.40 o
   0   8  -4       95.44      159.50     52.01 o
   1   8  -4     2481.99     2543.85    127.72 o
   2   8  -4     1119.10     1108.55     60.07 o
   3   8  -4       56.50       62.67     36.31 o
   4   8  -4      118.83      153.52     39.95 o
   5   8  -4       17.51       29.61     42.77 o
   6   8  -4      544.92      578.02     52.60 o
   7   8  -4     1351.04     1455.12     75.95 o
   8   8  -4      105.83      116.74     68.19 o
   9   8  -4      210.75      172.22     73.97 o
  10   8  -4      197.46      292.42     80.91 o
  11   8  -4      213.07      150.26     80.91 o
  12   8  -4      407.36      377.95     93.62 o
  13   8  -4       65.66      104.02     90.15 o
  14   8  -4       76.01       64.73     97.09 o
  15   8  -4      162.75      151.41     98.24 o
   1   9  -4      174.82      152.51     41.27 o
   2   9  -4     1696.80     1692.43     91.31 o
   3   9  -4     1381.15     1434.30     95.35 o
   4   9  -4      780.25      745.96     54.76 o
   5   9  -4      820.36      810.34     57.58 o
   6   9  -4     1131.79     1087.47     67.00 o
   7   9  -4      151.84      142.16     49.02 o
   8   9  -4       74.92      125.01     50.96 o
   9   9  -4      238.67      216.91     54.68 o
  10   9  -4      385.17      382.04     95.35 o
  11   9  -4      247.34      312.07     85.53 o
  12   9  -4      417.72      309.76     98.24 o
  13   9  -4       61.42       72.82     89.00 o
  14   9  -4      291.78      171.06     99.40 o
   0  10  -4     2912.56     2688.43    131.76 o
   1  10  -4      206.81      144.01     53.17 o
   2  10  -4      415.32      433.78     52.67 o
   3  10  -4      151.33      124.30     47.38 o
   4  10  -4      254.45      166.22     46.04 o
   5  10  -4      532.07      518.42     56.80 o
   6  10  -4      338.07      409.20     57.61 o
   7  10  -4      442.02      333.19     55.77 o
   8  10  -4      808.55      780.27     67.70 o
   9  10  -4       39.68      -31.50     54.74 o
  10  10  -4      162.18      118.46     58.42 o
  11  10  -4       73.59       71.32     60.33 o
  12  10  -4       61.17       86.75     62.52 o
  13  10  -4      295.03      187.67     67.82 o
   1  11  -4      246.92      143.81     51.41 o
   2  11  -4       61.31       70.31     50.22 o
   3  11  -4      343.96      367.61     57.14 o
   4  11  -4      871.30      863.29     69.79 o
   5  11  -4       53.08       79.80     52.29 o
   6  11  -4       23.03      -33.17     51.47 o
   7  11  -4      226.43      155.68     56.37 o
   8  11  -4        9.75       26.15     77.44 o
   9  11  -4      163.00       88.35     91.89 o
  10  11  -4       45.13        3.45     63.30 o
  11  11  -4       49.90       23.83     66.42 o
   0  12  -4      774.39      748.97     99.40 o
   1  12  -4       33.14       30.12     52.29 o
   2  12  -4       18.51       25.65     54.74 o
   3  12  -4      437.97      455.00     78.02 o
   4  12  -4      136.53       82.25     58.33 o
   5  12  -4      278.47      268.48     90.73 o
   6  12  -4       52.88      120.78     59.66 o
   7  12  -4       48.33       25.74     58.91 o
   8  12  -4      308.63      338.37     69.87 o
   9  12  -4       83.18       83.91     67.39 o
  10  12  -4       45.77       88.62     64.97 o
   1  13  -4       57.11      165.17     63.73 o
   2  13  -4       90.89       46.87     61.23 o
   3  13  -4      109.29      132.51     62.36 o
   4  13  -4      564.25      664.35     77.59 o
   5  13  -4      150.97       64.07     65.30 o
   6  13  -4       50.37       95.94     68.24 o
   7  13  -4      126.85      124.83     70.29 o
   8  13  -4      157.34       75.22     78.02 o
   0  14  -4       14.07       84.37     98.24 o
   1  14  -4       99.56      130.03     71.10 o
   2  14  -4       67.71       -8.80     66.42 o
   3  14  -4       69.25       30.70     66.60 o
   4  14  -4       60.89       50.55     76.28 o
   5  14  -4       68.43      140.88     71.42 o
   2   0  -3    20767.21    20482.60    361.29 o
   4   0  -3     4862.93     4957.30     97.15 o
   6   0  -3    19297.47    19738.53    367.92 o
   8   0  -3      925.34      881.97     46.50 o
  10   0  -3     6633.74     6400.91    239.25 o
   0   1  -3     7673.87     7801.05    146.68 o
   1   1  -3    16605.61    17432.85    224.35 o
   2   1  -3     6959.62     7212.13     99.91 o
   3   1  -3     1367.70     1441.45     26.31 o
   4   1  -3      286.79      322.58     14.12 o
   5   1  -3      446.11      449.70     24.05 o
   6   1  -3     9453.55     9635.80    161.91 o
   7   1  -3     7866.17     7985.47    157.01 o
   8   1  -3     1098.06     1027.22     40.38 o
   9   1  -3      142.53       95.93     40.45 o
  10   1  -3      222.57      171.06     45.08 o
  11   1  -3      386.52      316.69     54.32 o
  12   1  -3       90.06       95.93     52.01 o
  13   1  -3      383.07      371.02     69.35 o
  14   1  -3     1311.23     1433.21    108.65 o
   1   2  -3     8219.49     8429.92    103.38 o
   2   2  -3      242.39      228.70      9.33 o
   3   2  -3     2572.95     2573.90     50.73 o
   4   2  -3     5350.38     5422.31     95.39 o
   5   2  -3     1082.54     1145.49     48.05 o
   6   2  -3     1911.37     1967.73     56.79 o
   7   2  -3     1192.23     1149.93     42.37 o
   8   2  -3      516.82      594.70     30.44 o
   9   2  -3     4785.73     4756.18    171.06 o
  10   2  -3      452.34      398.76     54.32 o
  11   2  -3      966.71      974.35     77.44 o
  12   2  -3      281.27      254.28     61.26 o
  13   2  -3       28.99       36.99     58.95 o
  14   2  -3      550.55      515.49     83.22 o
  15   2  -3        7.60        1.16     72.82 o
  16   2  -3      365.01      461.17     89.00 o
  17   2  -3      538.30      590.62    113.27 o
   0   3  -3    18484.72    18667.64    339.26 o
   1   3  -3     1672.77     1674.79     28.46 o
   2   3  -3      277.40      285.36     17.41 o
   3   3  -3    10400.33    10613.31    177.44 o
   4   3  -3       92.86       95.99     17.68 o
   5   3  -3     9994.88    10429.12    232.91 o
   6   3  -3      355.23      555.95     49.70 o
   7   3  -3      352.36      358.18     25.56 o
   8   3  -3     7809.59     7835.85    187.57 o
   9   3  -3      241.80      214.98     43.92 o
  10   3  -3     1302.01     1296.83     86.69 o
  11   3  -3     3829.54     3913.59    168.75 o
  12   3  -3       46.01      -17.34     57.79 o
  13   3  -3     2335.77     2050.42    121.36 o
  14   3  -3      138.49       98.24     68.19 o
  15   3  -3      353.33      361.94     62.53 o
  16   3  -3      515.74      555.89     73.80 o
  17   3  -3       76.54      138.36     67.63 o
  18   3  -3      168.27       98.24    105.18 o
   1   4  -3      833.59      792.03     22.14 o
   2   4  -3       28.97       30.20     12.77 o
   3   4  -3     2763.20     2802.72     63.27 o
   4   4  -3    21664.87    21718.80    395.92 o
   5   4  -3     4794.62     4976.16    121.86 o
   6   4  -3      772.04      796.31     43.67 o
   7   4  -3      386.67      358.30     50.86 o
   8   4  -3      218.57      165.28     48.54 o
   9   4  -3     1583.71     1463.62     67.00 o
  10   4  -3     1080.61     1093.38     60.68 o
  11   4  -3      288.58      235.22     62.99 o
  12   4  -3     1985.88     1935.78    162.97 o
  13   4  -3      933.91      970.34     69.70 o
  14   4  -3      981.87      968.44     74.62 o
  15   4  -3      252.79      271.21     60.07 o
  16   4  -3       85.37       63.04     63.36 o
  17   4  -3      214.01      170.82     69.34 o
  18   4  -3       30.76      105.18    106.34 o
   0   5  -3      650.26      652.00     46.23 o
   1   5  -3     8297.06     8414.57    138.09 o
   2   5  -3     1387.72     1382.92     31.03 o
   3   5  -3      829.05      915.57     33.66 o
   4   5  -3        4.49       20.61     24.20 o
   5   5  -3     2498.81     2471.26     65.09 o
   6   5  -3      468.25      485.00     36.20 o
   7   5  -3     1401.56     1346.44     65.30 o
   8   5  -3      499.77      516.95     42.40 o
   9   5  -3     1289.25     1215.14     62.10 o
  10   5  -3      709.67      660.15     53.42 o
  11   5  -3       77.52       40.73     43.72 o
  12   5  -3       85.42       37.66     57.79 o
  13   5  -3     1073.59     1005.44    137.54 o
  14   5  -3      126.33      180.90     57.58 o
  15   5  -3       56.59       13.63     61.51 o
  16   5  -3       51.78       -6.94     62.36 o
  17   5  -3      187.94      296.87     76.97 o
   1   6  -3     4275.92     4414.55     81.83 o
   2   6  -3       26.31       27.02     14.40 o
   3   6  -3     6019.90     6052.59     96.92 o
   4   6  -3    11246.51    11214.75    185.01 o
   5   6  -3     2634.04     2659.96    194.18 o
   6   6  -3      742.04      729.97     44.09 o
   7   6  -3     2754.60     2603.69     87.72 o
   8   6  -3      332.70      361.10     42.40 o
   9   6  -3     2578.51     2619.78    106.91 o
  10   6  -3      336.59      341.85     47.32 o
  11   6  -3     2825.11     2585.95     99.70 o
  12   6  -3      746.79      846.79     65.79 o
  13   6  -3       38.44       76.16     43.32 o
  14   6  -3      216.26      233.97     83.80 o
  15   6  -3      564.76      522.42     73.96 o
  16   6  -3       49.60       49.87     80.33 o
  17   6  -3      161.96      125.45     73.89 o
   0   7  -3     3030.77     3148.27     92.74 o
   1   7  -3      377.69      389.86     25.36 o
   2   7  -3     2331.76     2401.97     51.56 o
   3   7  -3     2351.58     2348.63     53.38 o
   4   7  -3     1104.19     1070.40     42.52 o
   5   7  -3     2874.49     2804.33     80.44 o
   6   7  -3     1375.90     1469.54     63.02 o
   7   7  -3      576.62      518.05     46.23 o
   8   7  -3      645.20      735.67     50.84 o
   9   7  -3        1.00      -38.60     38.60 o
  10   7  -3      160.35      132.34     46.24 o
  11   7  -3     1264.56     1268.31     74.32 o
  12   7  -3     1079.39     1130.46     75.95 o
  13   7  -3     1134.63     1157.53    112.11 o
  14   7  -3      355.20      290.97     54.10 o
  15   7  -3      183.59      176.92     67.13 o
  16   7  -3       28.13      -32.83     67.60 o
   1   8  -3      929.47      891.60    110.38 o
   2   8  -3      196.13      206.55     21.10 o
   3   8  -3      996.43     1033.14     42.26 o
   4   8  -3     2723.46     2563.37     68.65 o
   5   8  -3     1072.91     1112.77     46.38 o
   6   8  -3      315.75      352.07     33.71 o
   7   8  -3      581.77      573.88     38.42 o
   8   8  -3      478.05      466.72     60.68 o
   9   8  -3       29.13       37.73     43.58 o
  10   8  -3      756.14      807.53     63.24 o
  11   8  -3      719.23      752.51     83.22 o
  12   8  -3      289.87      289.75     65.30 o
  13   8  -3        2.30      -17.92     56.39 o
  14   8  -3       23.27        2.31     62.11 o
  15   8  -3       80.04      131.49     67.24 o
  16   8  -3       63.96       25.58     72.68 o
   0   9  -3     1329.58     1282.96     97.09 o
   1   9  -3     2167.86     2247.29     84.17 o
   2   9  -3     5219.32     5385.84    148.74 o
   3   9  -3      276.19      274.42     28.93 o
   4   9  -3      113.76       88.29     27.55 o
   5   9  -3      529.97      481.65     36.27 o
   6   9  -3     2130.46     2206.22     68.97 o
   7   9  -3      437.54      453.43     40.89 o
   8   9  -3      712.26      690.36     45.91 o
   9   9  -3      380.12      396.06     43.01 o
  10   9  -3      746.98      678.21     51.87 o
  11   9  -3      274.15      278.46    133.50 o
  12   9  -3       65.30      128.93     59.05 o
  13   9  -3      159.98      127.14     95.93 o
  14   9  -3      302.94      368.71    108.65 o
  15   9  -3      130.10      -12.71     99.40 o
   1  10  -3      202.88      283.74     45.68 o
   2  10  -3      786.41      708.99     57.05 o
   3  10  -3       71.39       38.27     44.04 o
   4  10  -3      389.47      338.82     50.14 o
   5  10  -3      213.93      216.92     49.53 o
   6  10  -3     1057.56     1049.65     69.06 o
   7  10  -3      247.34      235.69     83.80 o
   8  10  -3       18.52       31.60     51.85 o
   9  10  -3      790.37      779.69     67.70 o
  10  10  -3     1101.57     1175.00    145.63 o
  11  10  -3      325.01      344.38     64.55 o
  12  10  -3      152.83      163.25     62.75 o
  13  10  -3      196.12      142.74     63.36 o
  14  10  -3      198.37      119.32     70.10 o
   0  11  -3     1061.77      987.07     92.47 o
   1  11  -3      693.93      717.47     61.67 o
   2  11  -3      180.59      186.52     48.50 o
   3  11  -3      149.52      116.93     48.96 o
   4  11  -3       15.89       27.44     49.83 o
   5  11  -3      402.80      395.40     58.09 o
   6  11  -3      831.12      894.05     70.27 o
   7  11  -3      413.12      427.45     63.30 o
   8  11  -3      217.09      168.51     55.56 o
   9  11  -3       92.75       58.61     55.29 o
  10  11  -3      171.37      165.32     60.85 o
  11  11  -3       65.66       52.03     69.93 o
  12  11  -3       64.66       63.63     89.58 o
  13  11  -3       79.89      108.18     71.05 o
   1  12  -3      759.98      934.03     73.06 o
   2  12  -3      365.37      291.78     56.37 o
   3  12  -3      310.57      278.48     57.87 o
   4  12  -3      122.95      121.92     55.62 o
   5  12  -3      140.41      133.02     56.37 o
   6  12  -3      464.13      526.64     69.06 o
   7  12  -3      364.01      395.32     64.97 o
   8  12  -3       94.14       46.68     58.40 o
   9  12  -3      669.42      720.02     77.79 o
  10  12  -3       25.07       88.61     67.33 o
  11  12  -3       66.40      173.33     99.98 o
   0  13  -3     1017.32     1195.11    121.36 o
   1  13  -3      192.14      120.39     60.41 o
   2  13  -3      209.80      185.17     60.78 o
   3  13  -3      300.76      229.40     63.69 o
   4  13  -3       13.10      -12.49     76.28 o
   5  13  -3       61.57       77.85     62.20 o
   6  13  -3       24.95       90.38    117.32 o
   7  13  -3      131.38       42.31     62.92 o
   8  13  -3      382.15      413.05     77.15 o
   9  13  -3       16.98      -36.57     66.57 o
   1  14  -3       24.65      110.96     64.57 o
   2  14  -3      108.99       52.50     63.24 o
   3  14  -3        3.21       21.73     66.96 o
   4  14  -3      174.29      255.81     72.39 o
   5  14  -3       75.18       69.66    105.76 o
   6  14  -3       88.06       50.86     71.92 o
   7  14  -3       61.95      149.18     73.43 o
   0  15  -3       46.39       36.99     99.40 o
   1  15  -3      163.17      112.61    107.49 o
   2  15  -3       50.06      -16.91     71.42 o
   3  15  -3      210.70      157.66     73.96 o
   0   0  -2   128598.95   112618.24   2906.30 o
   2   0  -2    35677.14    36393.52    518.00 o
   4   0  -2      911.53      957.73     22.01 o
   6   0  -2    12094.01    11967.35    195.97 o
   8   0  -2    11255.36    11590.84    274.86 o
  10   0  -2     8334.18     8408.59    392.40 o
   1   1  -2     4006.21     4208.12     45.30 o
   2   1  -2    20001.21    20501.11    221.49 o
   3   1  -2     6982.12     7305.81     87.02 o
   4   1  -2     3854.71     3908.49     53.64 o
   5   1  -2     2074.32     2115.83     32.34 o
   6   1  -2     8183.68     8562.16    109.36 o
   7   1  -2     4082.77     4319.19     64.01 o
   8   1  -2        5.99       10.95     11.55 o
   9   1  -2     1952.32     2042.15     67.79 o
  10   1  -2     2755.66     2764.11    117.89 o
  11   1  -2     4338.78     4398.14    118.56 o
  12   1  -2      609.64      658.81     71.66 o
  13   1  -2      184.89      173.37     63.57 o
  14   1  -2      374.00      250.81     72.82 o
  15   1  -2      194.00      106.34     71.66 o
  18   1  -2      211.59      253.12    107.49 o
   0   2  -2      326.13      335.12     12.40 o
   1   2  -2    13319.91    13370.80    164.12 o
   2   2  -2     4907.77     5005.76     65.50 o
   3   2  -2    12079.04    12721.60    171.27 o
   4   2  -2     1648.17     1597.63     32.28 o
   5   2  -2     8380.75     8580.27    132.59 o
   6   2  -2      271.60      296.68     15.45 o
   7   2  -2     2595.22     2580.32     52.22 o
   8   2  -2     1223.08     1241.90     48.60 o
   9   2  -2     1024.10     1049.60     46.32 o
  10   2  -2     1234.82     1291.05     87.84 o
  11   2  -2     1104.60     1035.61     82.06 o
  12   2  -2      410.10      404.54     62.41 o
  13   2  -2     2215.94     2178.71    124.83 o
  14   2  -2      370.83      312.07     76.28 o
  15   2  -2      153.83      149.48     62.99 o
  16   2  -2      284.24      369.00     64.64 o
  17   2  -2       27.92       97.70     66.98 o
  18   2  -2      268.90      220.76    106.34 o
   1   3  -2    23553.69    23746.25    287.87 o
   2   3  -2      712.75      674.47     19.81 o
   3   3  -2     2936.19     2812.55     55.57 o
   4   3  -2    23430.31    23464.70    385.93 o
   5   3  -2     2213.49     2265.52     52.55 o
   6   3  -2     1592.97     1628.93     40.36 o
   7   3  -2    10175.00    10287.89    245.51 o
   8   3  -2      160.23      187.00     23.45 o
   9   3  -2    10178.94    10098.84    250.49 o
  10   3  -2      697.46      698.25     39.42 o
  11   3  -2     1248.33     1344.21     98.24 o
  12   3  -2     1141.02     1072.40     64.15 o
  13   3  -2       25.00      -24.38     42.40 o
  14   3  -2      485.84      412.28     59.51 o
  15   3  -2      584.80      628.45     67.78 o
  16   3  -2       73.59      114.12     61.71 o
  17   3  -2     1453.36     1467.73     95.00 o
  18   3  -2       56.08      171.06     98.24 o
   0   4  -2    23930.80    23991.04    447.64 o
   1   4  -2     3132.20     3284.89     49.34 o
   2   4  -2     2070.58     2027.62     32.56 o
   3   4  -2     1928.93     1924.38     38.18 o
   4   4  -2      180.48      202.50     16.67 o
   5   4  -2     1513.51     1772.07     49.67 o
   6   4  -2     1728.35     1610.70     65.30 o
   7   4  -2      562.38      530.29     37.57 o
   8   4  -2     8634.12     8192.97    210.02 o
   9   4  -2     2003.89     2061.43     78.45 o
  10   4  -2     4003.72     3862.10     90.56 o
  11   4  -2      902.25      868.02     82.06 o
  12   4  -2       88.04        5.57     40.84 o
  13   4  -2      140.61      116.19     48.14 o
  14   4  -2      259.29      208.96     53.92 o
  15   4  -2      469.06      481.39     74.55 o
  16   4  -2      535.72      525.27     72.68 o
  17   4  -2      554.04      609.97     96.51 o
  18   4  -2      777.89      616.05    121.36 o
   1   5  -2      315.15      317.97     17.18 o
   2   5  -2     4331.19     4666.87     64.12 o
   3   5  -2     4509.79     4410.26     66.31 o
   4   5  -2     1640.79     1621.37     47.81 o
   5   5  -2     2137.23     2133.57     68.77 o
   6   5  -2     1991.12     2007.56     70.52 o
   7   5  -2     2112.50     2126.43     73.34 o
   8   5  -2      680.36      623.57     44.40 o
   9   5  -2      466.52      466.79     43.67 o
  10   5  -2      292.26      239.95     56.06 o
  11   5  -2     1562.54     1473.22     73.50 o
  12   5  -2      187.87      241.40     49.44 o
  13   5  -2      842.70      822.03     65.38 o
  14   5  -2       35.79       18.89     78.60 o
  15   5  -2      559.10      479.46     72.24 o
  16   5  -2       81.15       39.21     65.37 o
  17   5  -2       49.47       27.91     68.06 o
  18   5  -2       13.42       93.62    100.56 o
   0   6  -2     8419.88     8319.57    202.27 o
   1   6  -2     7676.03     7893.49    121.54 o
   2   6  -2       98.70       82.49     13.75 o
   3   6  -2     3852.41     3781.12     82.61 o
   4   6  -2      625.43      689.05     56.62 o
   5   6  -2     5892.77     5861.59    153.59 o
   6   6  -2     1014.21     1078.22     52.60 o
   7   6  -2     5285.00     5065.43    138.94 o
   8   6  -2     4853.56     4680.98    294.16 o
   9   6  -2     2719.55     2554.94     93.62 o
  10   6  -2      343.00      293.55     45.35 o
  11   6  -2     1196.31     1241.82     70.69 o
  12   6  -2      681.70      677.31     83.22 o
  13   6  -2     2118.48     1976.46     96.72 o
  14   6  -2      351.16      313.24     61.97 o
  15   6  -2      882.99      889.19    105.18 o
  16   6  -2      222.73      191.91     71.51 o
  17   6  -2       29.00       -2.89     68.65 o
   1   7  -2     5484.94     5480.84    114.12 o
   2   7  -2     1505.11     1561.53     46.02 o
   3   7  -2     1246.54     1235.68     54.51 o
   4   7  -2     2723.66     2745.76    114.31 o
   5   7  -2      181.59      121.47     25.30 o
   6   7  -2     2609.29     2615.87     71.30 o
   7   7  -2     2619.38     2646.80     90.62 o
   8   7  -2     2510.18     2718.81     92.18 o
   9   7  -2     1496.39     1452.94     73.50 o
  10   7  -2      788.29      795.27     58.83 o
  11   7  -2      570.11      544.19     55.41 o
  12   7  -2      570.52      687.71     66.14 o
  13   7  -2       12.33      -54.23     54.23 o
  14   7  -2      563.81      492.89    120.20 o
  15   7  -2      566.21      516.36     74.98 o
  16   7  -2      466.60      485.28     77.63 o
  17   7  -2      312.66      312.07    116.74 o
   0   8  -2     3055.41     3291.76    136.39 o
   1   8  -2      677.33      665.62     33.57 o
   2   8  -2      309.25      309.27     26.16 o
   3   8  -2      110.84       59.77     23.55 o
   4   8  -2      456.73      474.23     31.82 o
   5   8  -2     1447.34     1532.80     55.46 o
   6   8  -2      183.61      172.41     30.87 o
   7   8  -2      854.61      908.11     45.72 o
   8   8  -2     1124.01     1122.08     51.79 o
   9   8  -2      307.88      327.35     48.03 o
  10   8  -2      389.59      333.28     53.48 o
  11   8  -2        2.76       -8.99     49.20 o
  12   8  -2      892.75      777.51     69.41 o
  13   8  -2      584.39      607.82    117.32 o
  14   8  -2      229.46      212.67     66.20 o
  15   8  -2       73.65      219.91    161.24 o
  16   8  -2      184.43      181.22     75.60 o
   1   9  -2     1213.86     1282.74     48.48 o
   2   9  -2     3554.93     3642.61     88.55 o
   3   9  -2     1551.60     1541.49     55.90 o
   4   9  -2     3326.61     3236.42     84.52 o
   5   9  -2      706.92      589.95     39.82 o
   6   9  -2     1364.02     1385.58     55.15 o
   7   9  -2      121.05       81.76     35.17 o
   8   9  -2      591.77      484.15     90.69 o
   9   9  -2     1282.58     1217.47     58.17 o
  10   9  -2     1637.29     1734.50     84.09 o
  11   9  -2      218.87      209.08     43.79 o
  12   9  -2      883.92      927.25     94.78 o
  13   9  -2      116.26      170.97     62.79 o
  14   9  -2      617.36      684.16     77.97 o
  15   9  -2      131.30      214.43     75.44 o
   0  10  -2     1715.71     1815.79    110.96 o
   1  10  -2      710.90      584.39     51.08 o
   2  10  -2     2031.28     2077.57     71.51 o
   3  10  -2     1798.95     1883.74     64.00 o
   4  10  -2       54.79       53.70     32.57 o
   5  10  -2     1213.20     1159.68     53.57 o
   6  10  -2     1512.18     1601.76     64.55 o
   7  10  -2      262.50      319.28     41.49 o
   8  10  -2      433.38      462.07     46.69 o
   9  10  -2      500.72      436.53     46.52 o
  10  10  -2      311.11      335.80     46.54 o
  11  10  -2      202.83      184.44     71.22 o
  12  10  -2       96.55       84.31     47.54 o
  13  10  -2      427.22      380.33     62.95 o
  14  10  -2      349.18      358.98     57.54 o
  15  10  -2      539.88      524.74    120.20 o
   1  11  -2      477.04      305.05     66.46 o
   2  11  -2     1259.69     1124.80     95.40 o
   3  11  -2      998.46     1011.71     51.35 o
   4  11  -2      346.38      353.26     39.61 o
   5  11  -2      455.23      450.41     43.59 o
   6  11  -2      267.64      211.86     40.52 o
   7  11  -2      178.95      163.21     40.61 o
   8  11  -2      142.47      145.47     42.33 o
   9  11  -2        7.42       25.08     43.10 o
  10  11  -2      491.43      519.66     52.80 o
  11  11  -2      254.25      359.54     67.72 o
  12  11  -2        6.32      -13.97     90.73 o
  13  11  -2       36.51       85.74    112.11 o
   0  12  -2      657.72      530.52     84.37 o
   1  12  -2      843.22      940.83    187.24 o
   2  12  -2      327.47      312.50     57.61 o
   3  12  -2      759.43      748.63     67.02 o
   4  12  -2      143.26      133.06     54.94 o
   5  12  -2     1187.28     1192.30     79.23 o
   6  12  -2      171.70       87.84     57.19 o
   7  12  -2      386.33      419.31     64.97 o
   8  12  -2      352.45      355.30     64.79 o
   9  12  -2       78.52       83.82     59.51 o
  10  12  -2      347.38      229.24     71.08 o
  11  12  -2       81.18      140.75     68.77 o
  12  12  -2       95.68      -15.89     71.24 o
   1  13  -2      227.73      277.33     60.07 o
   2  13  -2      286.33      330.64     61.23 o
   3  13  -2       56.06      137.77     62.49 o
   4  13  -2     1104.51     1192.21     84.59 o
   5  13  -2       27.27      -40.70     56.23 o
   6  13  -2      720.41      694.69     78.05 o
   7  13  -2      179.79      191.89     66.14 o
   8  13  -2       17.75       37.41     61.38 o
   9  13  -2      160.63      187.52     70.27 o
  10  13  -2       21.39      -21.49     68.19 o
  11  13  -2       78.07       75.13    110.96 o
   0  14  -2      511.65      537.45    104.02 o
   1  14  -2       79.54       72.34     65.37 o
   2  14  -2      119.15       79.63     72.24 o
   3  14  -2       88.82        2.54     62.49 o
   4  14  -2        8.19       34.71     67.78 o
   5  14  -2       26.49       86.60     68.77 o
   6  14  -2      275.94      407.52     73.96 o
   7  14  -2       17.52       64.67     71.09 o
   8  14  -2      261.57      274.76     78.02 o
   1  15  -2       46.26      168.21     72.16 o
   2  15  -2      209.27      180.89     71.92 o
   3  15  -2      376.26      504.88     82.35 o
   4  15  -2       40.87       11.35     71.80 o
   5  15  -2      164.44      265.92     78.61 o
   6  15  -2       32.17      -59.59     73.50 o
   2   0  -1    11304.51    12061.57    176.21 o
   4   0  -1    46042.50    44027.72    707.75 o
   6   0  -1    32224.51    32534.24    610.10 o
   8   0  -1     2633.98     2736.44     70.60 o
  10   0  -1     4325.34     4306.57    169.90 o
  12   0  -1    13461.48    13835.11    462.33 o
  18   0  -1      280.33      245.03    112.11 o
   0   1  -1     1086.41     1149.78     22.19 o
   1   1  -1    12487.07    13035.92    164.11 o
   2   1  -1     8337.72     8843.14    133.81 o
   3   1  -1     3189.29     3345.18     51.73 o
   4   1  -1     1285.61     1346.69     23.65 o
   5   1  -1    13013.77    12911.59    189.55 o
   6   1  -1     9061.56    10368.96    427.41 o
   7   1  -1     3596.40     3696.30    139.85 o
   8   1  -1     2652.75     2424.90    102.87 o
   9   1  -1      972.66      956.52     41.47 o
  10   1  -1      322.40      345.59     24.98 o
  11   1  -1      190.71      171.91     21.99 o
  12   1  -1     1188.83     1174.69     45.64 o
  13   1  -1     3613.62     4090.43    176.84 o
  14   1  -1      848.98      796.36     87.84 o
  15   1  -1     1314.50     1323.59     96.51 o
  16   1  -1      633.95      700.42    109.80 o
  17   1  -1      674.61      710.83    119.05 o
  18   1  -1       35.14       26.58     97.09 o
   1   2  -1     7305.75     7616.03    101.10 o
   2   2  -1     1268.29     1232.66     26.06 o
   3   2  -1     9426.29     9469.30    157.05 o
   4   2  -1     5666.94     5584.87     97.16 o
   5   2  -1     5191.83     5164.25     88.33 o
   6   2  -1      921.84     1038.88     31.14 o
   7   2  -1     4295.76     4460.33    115.59 o
   8   2  -1      965.88      823.04     33.08 o
   9   2  -1     4431.08     4277.67    167.59 o
  10   2  -1      298.63      269.31     48.54 o
  11   2  -1     2458.07     2289.67    120.20 o
  12   2  -1      150.25      104.20     39.95 o
  13   2  -1      475.57      491.83     51.85 o
  14   2  -1      601.60      646.70     79.17 o
  15   2  -1      565.18      608.66     64.88 o
  16   2  -1      725.15      803.00     75.89 o
  17   2  -1      342.97      405.91    110.96 o
  18   2  -1       18.38      -86.69     94.78 o
   0   3  -1     7576.50     7177.19    114.38 o
   1   3  -1     3506.00     3646.48     45.84 o
   2   3  -1    23474.51    23186.10    330.02 o
   3   3  -1    27752.26    27201.84    431.75 o
   4   3  -1     1058.02     1059.77     29.41 o
   5   3  -1    10242.76    10129.29    171.41 o
   6   3  -1    10030.89     9844.31    171.41 o
   7   3  -1     4448.71     4522.46     85.26 o
   8   3  -1     4161.47     4271.81     92.34 o
   9   3  -1       52.13       88.16     15.89 o
  10   3  -1     4564.77     4531.61    129.94 o
  11   3  -1    12580.59    12467.04    310.41 o
  12   3  -1     1435.48     1372.83     72.33 o
  13   3  -1     1530.71     1595.93     82.93 o
  14   3  -1      546.55      564.87     59.51 o
  15   3  -1     2105.57     2068.42    105.72 o
  16   3  -1      524.57      591.84     70.69 o
  17   3  -1       38.65      136.34     65.61 o
  18   3  -1      221.74      185.02    145.05 o
  19   3  -1      302.06      627.61    119.05 o
   1   4  -1     1983.73     1894.16     29.07 o
   2   4  -1    16726.17    16791.62    205.84 o
   3   4  -1     3598.01     3427.18     57.65 o
   4   4  -1    13521.58    14104.17    235.30 o
   5   4  -1     2517.87     2485.92     61.53 o
   6   4  -1     5447.10     5276.00    113.10 o
   7   4  -1     2907.31     2815.44     67.41 o
   8   4  -1     5314.89     5189.25    111.03 o
   9   4  -1       26.64       17.14     16.48 o
  10   4  -1     2085.29     2046.39     57.46 o
  11   4  -1      216.20      217.51     39.71 o
  12   4  -1     1271.73     1283.47     72.68 o
  13   4  -1      796.25      831.93    131.76 o
  14   4  -1     1476.54     1379.34     81.49 o
  15   4  -1      535.48      451.77     62.92 o
  16   4  -1     1106.64      995.79    143.32 o
  17   4  -1       63.54      138.15     69.11 o
  18   4  -1      112.97       58.95     97.09 o
  19   4  -1       68.73        3.47    113.27 o
   0   5  -1     2549.24     2600.73     49.57 o
   1   5  -1     6975.20     6821.34     87.91 o
   2   5  -1     2234.86     2221.29     35.33 o
   3   5  -1     6810.19     7421.80    113.99 o
   4   5  -1      701.50      810.07     29.15 o
   5   5  -1     1059.87     1099.49     43.92 o
   6   5  -1      137.82      163.28     31.78 o
   7   5  -1     4402.89     4224.69    119.71 o
   8   5  -1     1365.54     1339.13     47.29 o
   9   5  -1     1113.00     1064.63     59.36 o
  10   5  -1     1111.72     1032.86     41.09 o
  11   5  -1      274.38      243.86     44.54 o
  12   5  -1      171.85       91.29     46.56 o
  13   5  -1       73.43      -34.06     48.62 o
  14   5  -1       91.43       71.05     51.89 o
  15   5  -1      641.25      716.77     73.14 o
  16   5  -1      113.92       54.90     62.93 o
  17   5  -1      273.97      220.50     89.58 o
  18   5  -1      110.90      -24.27    106.34 o
   1   6  -1    17634.25    17932.02    260.68 o
   2   6  -1     6267.28     6125.13     96.84 o
   3   6  -1     1315.47     1319.35     33.76 o
   4   6  -1     5887.81     6014.79     98.25 o
   5   6  -1      468.47      457.44     28.33 o
   6   6  -1     5269.56     5070.48    139.33 o
   7   6  -1     7416.88     7265.00    188.79 o
   8   6  -1      558.62      510.35     45.57 o
   9   6  -1     7508.75     7088.28    188.38 o
  10   6  -1      234.00      288.63     48.14 o
  11   6  -1     2084.73     1955.45     91.88 o
  12   6  -1      382.87      382.21     54.74 o
  13   6  -1       41.97       -5.06     50.02 o
  14   6  -1      446.06      431.34     64.55 o
  15   6  -1      737.16      719.52     75.18 o
  16   6  -1       69.79      131.46     68.59 o
  17   6  -1      646.03      453.90     84.13 o
  18   6  -1       30.90        9.25    105.18 o
   0   7  -1    11142.49    11193.83    214.85 o
   1   7  -1     2696.19     2733.23     52.05 o
   2   7  -1     1821.02     1613.50     48.21 o
   3   7  -1     3840.04     3706.89     85.35 o
   4   7  -1      918.63      944.99     40.63 o
   5   7  -1     3941.86     3838.31     91.36 o
   6   7  -1     2360.80     2289.54     66.50 o
   7   7  -1     2148.51     2157.71     82.50 o
   8   7  -1     3416.69     3368.02    107.47 o
   9   7  -1      141.83      187.22     43.32 o
  10   7  -1      178.60      196.87     46.99 o
  11   7  -1     1897.18     1946.53    147.94 o
  12   7  -1     1270.75     1390.33     80.86 o
  13   7  -1     1920.95     1715.18    123.67 o
  14   7  -1      254.43      228.85     63.34 o
  15   7  -1      351.07      425.01     86.11 o
  16   7  -1       37.31        5.31     71.05 o
  17   7  -1      108.88       77.44    102.87 o
   1   8  -1     1492.99     1566.61     50.47 o
   2   8  -1     1234.96     1151.68     45.56 o
   3   8  -1     3686.27     3671.97     86.65 o
   4   8  -1     1019.14      903.46     41.85 o
   5   8  -1     1790.71     1772.70     58.52 o
   6   8  -1      277.41      240.07     31.99 o
   7   8  -1      238.97      288.78     50.36 o
   8   8  -1      286.29      278.24     43.12 o
   9   8  -1     1028.45     1004.38     51.32 o
  10   8  -1      578.72      536.74     56.23 o
  11   8  -1      116.55      171.26     93.04 o
  12   8  -1      207.38      229.60     61.26 o
  13   8  -1      195.42      224.19     58.83 o
  14   8  -1       23.60       70.27     60.89 o
  15   8  -1       19.20       61.24     64.32 o
  16   8  -1       23.89      -69.45     69.45 o
  17   8  -1       35.16        2.31    115.58 o
   0   9  -1     4816.20     4686.76    130.20 o
   1   9  -1     2761.06     2697.61     73.67 o
   2   9  -1     8434.78     8339.23    171.02 o
   3   9  -1      789.26      794.67     41.00 o
   4   9  -1        4.30       -0.14     26.94 o
   5   9  -1      569.22      558.37     52.28 o
   6   9  -1     1730.17     1746.70     64.30 o
   7   9  -1     1560.29     1496.37     61.38 o
   8   9  -1     2809.75     2983.99     86.61 o
   9   9  -1      387.68      449.21     44.03 o
  10   9  -1     1301.19     1388.08     64.01 o
  11   9  -1        2.05       34.84     39.67 o
  12   9  -1        8.88       14.73     53.47 o
  13   9  -1       72.53       28.66     58.91 o
  14   9  -1      153.87      184.86    162.97 o
  15   9  -1       30.68       74.55    139.85 o
   1  10  -1       69.20       82.21     30.17 o
   2  10  -1     1011.35      891.18     46.15 o
   3  10  -1     1533.33     1498.61     81.30 o
   4  10  -1     5012.94     5182.07    119.53 o
   5  10  -1      679.40      657.79     55.82 o
   6  10  -1      554.24      562.96     45.48 o
   7  10  -1       21.09        4.40     37.00 o
   8  10  -1      272.84      297.07     74.38 o
   9  10  -1     1523.87     1424.45     65.54 o
  10  10  -1      510.40      540.21     52.62 o
  11  10  -1      569.16      560.21     54.22 o
  12  10  -1     1030.09     1140.57    117.09 o
  13  10  -1      304.51      221.25     53.06 o
  14  10  -1      179.93      184.45     53.74 o
  15  10  -1       18.43      -11.53     55.74 o
   0  11  -1      629.67      547.86     78.60 o
   1  11  -1       54.17        3.48     34.35 o
   2  11  -1      980.45      963.47     49.45 o
   3  11  -1       15.05        9.87     33.64 o
   4  11  -1       61.36       69.98     40.74 o
   5  11  -1      119.00      131.63     39.19 o
   6  11  -1      490.86      474.42     45.02 o
   7  11  -1      153.72      192.85     42.77 o
   8  11  -1      340.57      296.94     45.34 o
   9  11  -1      169.33      147.03     45.18 o
  10  11  -1       79.15      187.91     47.46 o
  11  11  -1      313.33      265.58     51.71 o
  12  11  -1       94.49       44.21     50.36 o
  13  11  -1       57.37       97.04     54.15 o
  14  11  -1       91.58       -9.08     56.50 o
   1  12  -1      570.22      602.81    129.45 o
   2  12  -1      279.68      333.89     43.17 o
   3  12  -1      526.51      478.13     46.69 o
   4  12  -1      613.11      634.96     55.67 o
   5  12  -1      726.19      693.18     53.33 o
   6  12  -1      201.07      158.08     49.37 o
   7  12  -1      835.56      927.22     63.81 o
   8  12  -1       70.48      103.47     46.63 o
   9  12  -1      271.83      325.91     53.52 o
  10  12  -1       33.82       29.76     48.11 o
  11  12  -1      268.61      289.45     55.50 o
  12  12  -1      126.32      182.89     57.00 o
  13  12  -1      252.86      265.72     77.19 o
   0  13  -1      660.02      834.50    101.71 o
   1  13  -1       62.56      112.69     56.39 o
   2  13  -1      342.98      420.02     49.63 o
   3  13  -1      278.02      284.39     51.78 o
   4  13  -1      297.47      266.41     48.65 o
   5  13  -1       54.36       91.19     45.96 o
   6  13  -1      330.78      431.23     60.78 o
   7  13  -1       48.46       20.34     61.28 o
   8  13  -1      254.32      280.06     70.06 o
   9  13  -1      156.72      167.16     66.88 o
  10  13  -1      240.61      290.39     70.98 o
  11  13  -1      191.51      152.39     70.88 o
   1  14  -1        2.84       27.64     64.12 o
   2  14  -1      110.69       89.81     64.12 o
   3  14  -1       11.73       85.46     64.50 o
   4  14  -1      111.42      131.46     69.41 o
   5  14  -1      123.99      121.28     65.79 o
   6  14  -1        4.64       38.14     64.94 o
   7  14  -1       27.31       61.73     66.14 o
   8  14  -1      176.41      189.77     75.07 o
   9  14  -1       57.77       22.52     70.69 o
   0  15  -1       21.81      172.22    100.56 o
   1  15  -1       81.37       62.12     67.39 o
   2  15  -1        9.96       30.43     70.66 o
   3  15  -1      264.76      308.07     75.99 o
   4  15  -1       30.12       93.62     71.10 o
   5  15  -1      368.82      332.64     81.29 o
   6  15  -1       72.50       51.43    120.78 o
   7  15  -1       91.70      106.18     75.18 o
   1  16  -1      297.32      296.88     81.32 o
   2   0   0      151.62      100.56      9.25 o
   4   0   0      846.97      854.15     42.77 o
   6   0   0      840.26     1162.75     57.79 o
   8   0   0    52489.35    46006.09   1454.02 o
  10   0   0     4847.60     4770.05    181.46 o
  14   0   0      176.84      218.45     73.97 o
  16   0   0     1638.69     1715.23    138.70 o
  18   0   0     1894.40     2028.46    171.06 o
   2   1   0        2.53        5.35      4.69 o
   3   1   0    12075.98    11934.63    221.91 o
   4   1   0    33422.46    30793.38    559.87 o
   5   1   0    10973.61    11025.85    205.98 o
   6   1   0       33.80       78.60     24.27 o
   7   1   0    10542.58    11233.37    369.86 o
   8   1   0       65.47        1.16     32.36 o
   9   1   0     6442.19     6081.90    217.29 o
  10   1   0      355.92      350.21     48.54 o
  11   1   0      938.11      911.68     36.17 o
  12   1   0     2306.01     2404.95     63.47 o
  13   1   0      698.84      784.44     78.60 o
  14   1   0      422.14      354.56     53.87 o
  15   1   0       23.99      -50.84     50.84 o
  16   1   0       65.32      130.61     90.15 o
  17   1   0      984.75      780.37    106.91 o
  18   1   0      211.64      250.84     75.60 o
   0   2   0     2367.09     2230.94     38.72 o
   1   2   0    37298.26    32159.58    417.59 o
   2   2   0     3348.77     3340.98     58.64 o
   3   2   0     1100.07     1232.54     28.11 o
   4   2   0     1451.73     1420.17     53.05 o
   5   2   0      827.88      877.51     29.99 o
   6   2   0      447.79      393.21     46.23 o
   7   2   0    15064.96    15187.10    355.77 o
   8   2   0        9.72       -2.49     23.20 o
   9   2   0     4954.71     4987.52    135.11 o
  10   2   0     1334.57     1348.05     66.96 o
  11   2   0     1037.43     1107.58    102.29 o
  12   2   0       85.99      108.22     38.66 o
  13   2   0      804.38      775.02     40.71 o
  14   2   0     1343.86     1334.65    115.58 o
  15   2   0      760.46      690.32     68.45 o
  16   2   0      159.12      163.74     61.04 o
  17   2   0        7.81       26.98     62.68 o
  18   2   0      337.96      394.76     81.72 o
   1   3   0    19626.40    18632.51    225.51 o
   2   3   0    25532.71    24116.54    345.00 o
   3   3   0    24769.96    23974.34    386.24 o
   4   3   0      299.76      361.92     18.14 o
   5   3   0    17109.97    17112.08    325.54 o
   6   3   0    11358.57    11390.56    377.95 o
   7   3   0     6502.75     6917.67    328.83 o
   8   3   0     1826.31     1805.95    101.13 o
   9   3   0    13791.43    13548.39    325.95 o
  10   3   0     5893.69     5903.03    294.73 o
  11   3   0     2836.23     2617.58     93.89 o
  12   3   0       20.26      153.85     41.94 o
  13   3   0        3.00      -15.41     42.62 o
  14   3   0      641.00      704.81     65.88 o
  15   3   0      788.49      942.03     84.95 o
  16   3   0      583.70      555.20     70.52 o
  17   3   0     2023.55     2090.57    113.01 o
  18   3   0      270.25      287.77     74.32 o
   0   4   0      386.43      426.37     15.88 o
   1   4   0       76.77       78.36      7.43 o
   2   4   0    25337.17    24632.60    323.32 o
   3   4   0      196.21      169.24     12.67 o
   4   4   0      337.05      300.80     21.57 o
   5   4   0    10149.88    10194.15    214.16 o
   6   4   0     5438.35     5338.15    114.94 o
   7   4   0     2070.28     1972.97     69.45 o
   8   4   0      526.82      511.86     40.02 o
   9   4   0     1222.87     1138.77     37.20 o
  10   4   0    10075.39     9732.54    246.67 o
  11   4   0      152.36      236.08     50.86 o
  12   4   0      168.70      159.20     56.63 o
  13   4   0      506.16      577.13     67.62 o
  14   4   0      149.73      134.22     57.21 o
  15   4   0     1140.89     1192.70     81.62 o
  16   4   0      460.78      374.83     67.70 o
  17   4   0      455.43      519.57     76.69 o
  18   4   0      737.34      706.20    125.98 o
  19   4   0       47.18      161.81    112.11 o
   1   5   0     1893.28     1977.26     33.46 o
   2   5   0     2718.71     2933.71     50.50 o
   3   5   0    10580.46    10734.76    181.02 o
   4   5   0     4678.40     4910.73     90.51 o
   5   5   0     3463.00     4020.72     91.18 o
   6   5   0      304.64      329.12     27.78 o
   7   5   0      584.93      554.88     42.08 o
   8   5   0     1549.47     1432.32     65.32 o
   9   5   0     3846.08     3692.87    116.05 o
  10   5   0      564.37      583.80     31.24 o
  11   5   0     4996.09     4691.04    141.78 o
  12   5   0      165.50      205.03     53.17 o
  13   5   0      273.19      330.98     56.76 o
  14   5   0       29.96       88.84     55.94 o
  15   5   0       18.59       -3.39     61.26 o
  16   5   0       61.04       35.60    101.71 o
  17   5   0      133.64      120.82    104.02 o
  18   5   0       22.16     -105.18    105.18 o
   0   6   0     1335.60     1333.91     43.88 o
   1   6   0      131.51      145.06     12.46 o
   2   6   0     1343.91     1164.02     29.93 o
   3   6   0    10884.37    10819.93    163.53 o
   4   6   0     1419.79     1390.64     35.33 o
   5   6   0    18175.94    18383.91    304.19 o
   6   6   0     6525.20     6443.36    136.31 o
   7   6   0      138.51      135.03     33.48 o
   8   6   0     1367.59     1357.39     66.51 o
   9   6   0      651.65      660.97     53.10 o
  10   6   0      299.50      207.27     56.63 o
  11   6   0     1005.10     1122.89     84.37 o
  12   6   0      518.96      574.98     95.35 o
  13   6   0     5270.98     4824.72    154.44 o
  14   6   0     1542.57     1853.54    101.55 o
  15   6   0      458.17      465.89    126.56 o
  16   6   0       25.37      -13.64     66.51 o
  17   6   0       24.96       42.70     71.80 o
  18   6   0       90.36       35.83    104.02 o
   1   7   0     7896.51     7936.42    112.54 o
   2   7   0     2089.63     2001.92     42.57 o
   3   7   0     1196.19     1207.82     33.59 o
   4   7   0     4072.95     4086.99     72.21 o
   5   7   0       35.84       42.98     25.14 o
   6   7   0     1027.67     1182.54     50.47 o
   7   7   0     5174.46     5199.69    117.79 o
   8   7   0       16.25       60.46     51.68 o
   9   7   0     1110.04      944.01     62.10 o
  10   7   0     4114.50     4258.94    135.66 o
  11   7   0     1315.66     1182.39     72.68 o
  12   7   0      553.68      574.45     61.60 o
  13   7   0        1.28      124.55    132.34 o
  14   7   0      969.63     1018.58    142.74 o
  15   7   0      871.27      967.11     83.74 o
  16   7   0       37.98      -53.41     78.60 o
  17   7   0      261.44      236.94    109.80 o
   0   8   0        4.68       12.38     19.78 o
   1   8   0      906.24      919.51     35.88 o
   2   8   0      410.22      397.49     22.46 o
   3   8   0      306.18      317.68     29.25 o
   4   8   0        2.12      -11.31     24.74 o
   5   8   0      801.14      704.55     40.33 o
   6   8   0     1515.63     1579.72     84.25 o
   7   8   0      453.30      451.81     37.99 o
   8   8   0       52.32       31.84     30.74 o
   9   8   0       14.12      -24.08     32.42 o
  10   8   0      186.76      114.47     37.56 o
  11   8   0      117.68       99.96     49.53 o
  12   8   0      155.50      135.23     56.39 o
  13   8   0      402.16      611.03     71.51 o
  14   8   0      640.23      606.71     75.80 o
  15   8   0       75.96       18.49     87.84 o
  16   8   0       52.13       98.03     70.52 o
  17   8   0      195.68      -12.71    115.58 o
   1   9   0       40.67       50.14     27.41 o
   2   9   0     2618.51     2781.36     82.66 o
   3   9   0      491.85      542.82     49.76 o
   4   9   0     7539.83     7363.73    157.88 o
   5   9   0      145.18      148.47     31.78 o
   6   9   0     1161.26     1076.77     66.03 o
   7   9   0        3.18       12.76     32.79 o
   8   9   0      426.54      370.37     41.60 o
   9   9   0       95.02      112.70     49.17 o
  10   9   0     1098.43     1020.23     57.77 o
  11   9   0     1159.30     1189.94     64.12 o
  12   9   0     1866.13     1916.44    103.00 o
  13   9   0       10.61       33.84     46.40 o
  14   9   0      788.52      751.19     61.78 o
  15   9   0        5.72       -2.01     52.72 o
  16   9   0        0.71     -106.34    106.34 o
   0  10   0    10404.98    10600.88    264.79 o
   1  10   0      268.75      229.56     39.06 o
   2  10   0       81.03       28.51     31.69 o
   3  10   0     2269.72     2404.70     76.99 o
   4  10   0      531.47      513.87     41.95 o
   5  10   0      869.27      856.38     49.27 o
   6  10   0       62.26       61.21     42.24 o
   7  10   0      977.92      864.64     53.69 o
   8  10   0     3103.30     3335.24     97.23 o
   9  10   0      502.26      460.12     48.80 o
  10  10   0      195.86      160.16     44.51 o
  11  10   0      215.65      138.51     46.96 o
  12  10   0       63.71       70.13     47.26 o
  13  10   0      192.10      166.30     52.26 o
  14  10   0        1.00        6.84     51.53 o
  15  10   0      960.55      871.30    161.81 o
   1  11   0       32.93       46.43     48.27 o
   2  11   0        4.20      -11.83     33.77 o
   3  11   0      200.16      171.64     36.42 o
   4  11   0      196.01      205.52     39.10 o
   5  11   0      826.74      900.05     53.95 o
   6  11   0       19.21       37.76     56.85 o
   7  11   0       35.97      -49.97     66.14 o
   8  11   0      216.45      240.02     45.22 o
   9  11   0      105.14       96.54     44.58 o
  10  11   0       51.32       47.25     46.92 o
  11  11   0       23.61       -0.54     49.17 o
  12  11   0      178.80      225.62     54.43 o
  13  11   0      102.62      128.54     55.33 o
  14  11   0       13.30       -6.36     56.13 o
   0  12   0      488.92      321.32     78.60 o
   1  12   0     1998.03     2021.57     78.18 o
   2  12   0      305.85      349.69     43.54 o
   3  12   0      406.53      418.34     46.37 o
   4  12   0       76.05       46.55     40.53 o
   5  12   0      216.04      241.32     44.91 o
   6  12   0      151.08      145.62     45.50 o
   7  12   0      864.64      854.88     59.60 o
   8  12   0      407.71      306.84     51.74 o
   9  12   0      527.78      613.38     58.64 o
  10  12   0      573.69      591.83     59.54 o
  11  12   0      220.35      264.98     57.26 o
  12  12   0       11.50       21.79     55.66 o
  13  12   0      258.82      234.78     62.45 o
   1  13   0        9.47       33.52     58.03 o
   2  13   0     1277.29     1466.82     70.13 o
   3  13   0      431.84      449.24     51.78 o
   4  13   0       18.00      -35.73     44.21 o
   5  13   0      475.11      400.74     53.18 o
   6  13   0     1655.28     1863.08     82.31 o
   7  13   0      246.22      398.03     71.75 o
   8  13   0       29.23        6.61     51.79 o
   9  13   0        0.25      -51.82     51.82 o
  10  13   0       40.97       24.73     60.92 o
  11  13   0        1.82      -56.32     56.32 o
   0  14   0      906.37      782.49    109.80 o
   1  14   0        0.42      -34.55     57.58 o
   2  14   0      307.80      432.04     75.68 o
   3  14   0      154.20      121.05     54.83 o
   4  14   0        4.76      -48.85     48.85 o
   5  14   0       21.76       62.76     51.79 o
   6  14   0        8.59      -26.66     51.00 o
   7  14   0        3.63       33.27     53.95 o
   8  14   0       18.36       18.66     55.03 o
   9  14   0       20.05       65.57     58.71 o
   1  15   0      218.54      161.01     84.37 o
   2  15   0       43.70       12.51     69.24 o
   3  15   0        6.30       22.52     93.62 o
   4  15   0      148.45      162.09     82.64 o
   5  15   0      118.62      146.95     75.18 o
   6  15   0        1.16      -27.51     72.98 o
   7  15   0      458.16      549.94     91.31 o
   0  16   0        4.33       -1.16    102.87 o
   1  16   0      114.71      266.40     80.80 o
   2  16   0       27.04      149.90    117.89 o
   2   0   1    11510.67    12081.40    176.31 o
   4   0   1    45331.01    43251.39    701.36 o
   6   0   1    33000.95    33005.49    617.12 o
   8   0   1     2418.14     2508.74     61.64 o
  10   0   1     4181.22     4318.10     96.91 o
  12   0   1    13473.54    13478.15    333.91 o
  14   0   1     3267.44     3013.21    167.59 o
  16   0   1      338.83      156.04     89.00 o
  18   0   1      265.19      290.11    114.43 o
   1   1   1    13535.13    13815.25    180.17 o
   2   1   1     8913.66     9249.36    122.91 o
   3   1   1     3091.16     3253.90     43.61 o
   4   1   1     1371.52     1436.03     21.76 o
   5   1   1    13163.75    12898.96    193.41 o
   6   1   1     9420.11     9877.35    171.39 o
   7   1   1     3666.34     3742.36     78.24 o
   8   1   1     2642.31     2427.63     50.15 o
   9   1   1      939.84      934.84     36.36 o
  10   1   1      369.33      438.90     25.42 o
  11   1   1      157.10      153.33     29.06 o
  12   1   1     1209.35     1169.63     49.21 o
  13   1   1     3705.92     3909.31     85.93 o
  14   1   1      798.10      783.64     53.82 o
  15   1   1     1284.56     1292.57     86.59 o
  16   1   1      663.09      739.85     78.45 o
  17   1   1      678.63      675.21     81.24 o
  18   1   1       33.12       43.00     74.62 o
   1   2   1     7334.49     7542.01    110.78 o
   2   2   1     1282.70     1207.47     25.96 o
   3   2   1     9297.19     9414.47    174.84 o
   4   2   1     5680.98     5663.91    110.99 o
   5   2   1     4810.30     4762.03    101.94 o
   6   2   1      883.24      924.53     39.47 o
   7   2   1     4642.16     4737.64     97.15 o
   8   2   1      979.79      883.80    117.89 o
   9   2   1     4256.15     4292.87     97.64 o
  10   2   1      293.05      300.71     26.86 o
  11   2   1     2616.00     2582.46     70.38 o
  12   2   1      169.71      140.03     34.29 o
  13   2   1      465.50      502.51     40.53 o
  14   2   1      610.65      626.57     80.33 o
  15   2   1      602.32      613.93     58.89 o
  16   2   1      728.61      772.38     68.18 o
  17   2   1      324.47      406.55     74.70 o
  18   2   1       11.05       83.68     90.73 o
   0   3   1     6930.92     6669.73    114.11 o
   1   3   1     3123.87     3285.99     45.51 o
   2   3   1    23036.21    22665.56    328.36 o
   3   3   1    28416.35    26540.30    428.70 o
   4   3   1     1119.85     1136.59     54.90 o
   5   3   1     9924.77     9970.20    240.95 o
   6   3   1    10123.80    10292.95    198.97 o
   7   3   1     4449.19     4627.32    154.88 o
   8   3   1     4156.38     4200.29     92.54 o
   9   3   1       33.22       54.26     31.37 o
  10   3   1     4475.82     4466.24    131.31 o
  11   3   1    12675.02    12871.85    315.27 o
  12   3   1     1442.24     1484.92     71.45 o
  13   3   1     1383.69     1538.65     61.58 o
  14   3   1      575.31      684.01     51.16 o
  15   3   1     2140.38     2182.20    107.95 o
  16   3   1      531.91      532.49     73.21 o
  17   3   1       36.49        8.25     52.80 o
  18   3   1      215.93      238.90     74.98 o
   1   4   1     2016.61     1939.95     31.60 o
   2   4   1    16464.31    16819.92    244.34 o
   3   4   1     3600.95     3404.91     65.08 o
   4   4   1    14014.36    14364.97    270.38 o
   5   4   1     2476.96     2251.11     74.70 o
   6   4   1     5251.79     5255.52    139.64 o
   7   4   1     3030.05     2903.26     91.88 o
   8   4   1     5348.49     5140.16    112.21 o
   9   4   1       18.93        6.26     14.56 o
  10   4   1     2243.58     2217.65     85.33 o
  11   4   1      302.95      387.14     49.77 o
  12   4   1     1261.57     1404.17     82.06 o
  13   4   1      796.34      837.30     49.45 o
  14   4   1     1449.32     1444.72     64.72 o
  15   4   1      557.89      620.09     72.24 o
  16   4   1     1118.35     1163.17     89.42 o
  17   4   1       63.76       59.31     70.10 o
  18   4   1      102.39       93.54     70.50 o
  19   4   1       60.69      -71.66    105.18 o
   0   5   1     2349.50     2436.82     56.77 o
   1   5   1     7049.01     6762.85    103.96 o
   2   5   1     2369.46     2318.61     42.09 o
   3   5   1     6789.38     7351.40    128.40 o
   4   5   1      694.44      755.30     29.59 o
   5   5   1     1098.02     1161.58     42.65 o
   6   5   1      112.09       99.40     29.42 o
   7   5   1     4421.88     4309.28    123.34 o
   8   5   1     1305.83     1403.36     71.66 o
   9   5   1      973.72     1028.33     40.99 o
  10   5   1     1162.48     1101.26     64.06 o
  11   5   1      280.80      245.21     47.76 o
  12   5   1      162.77      121.66     49.32 o
  13   5   1       90.95       69.24     52.33 o
  14   5   1       83.64      131.64    122.52 o
  15   5   1      623.93      673.61     75.18 o
  16   5   1      123.31      149.40     65.66 o
  17   5   1      278.55      360.89     77.95 o
  18   5   1      105.65      104.02    109.80 o
   1   6   1    17451.94    17684.44    238.34 o
   2   6   1     6339.13     6093.02     96.71 o
   3   6   1     1300.23     1293.22     32.37 o
   4   6   1     5933.23     6107.52    110.90 o
   5   6   1      444.20      414.00     26.03 o
   6   6   1     5326.32     5262.42    115.39 o
   7   6   1     7365.85     7428.21    155.41 o
   8   6   1      624.46      634.13     49.83 o
   9   6   1     7487.90     7080.88    192.02 o
  10   6   1      340.39      370.07     38.73 o
  11   6   1     2136.92     2152.82     95.08 o
  12   6   1      376.02      439.72     59.59 o
  13   6   1       40.39      134.07     57.21 o
  14   6   1      452.35      447.17     69.03 o
  15   6   1      741.13      858.58    123.67 o
  16   6   1       87.25       82.92     72.24 o
  17   6   1      657.75      780.18    120.20 o
  18   6   1       26.71       -8.09    106.34 o
   0   7   1    10718.36    10841.00    215.72 o
   1   7   1     2753.20     2723.86     47.11 o
   2   7   1     1721.76     1641.06     38.14 o
   3   7   1     3749.79     3748.54     66.93 o
   4   7   1      973.70     1070.20     32.93 o
   5   7   1     3940.41     3946.56     71.98 o
   6   7   1     2278.23     2246.31     69.57 o
   7   7   1     2172.88     2241.96    115.16 o
   8   7   1     3278.59     3216.89     87.68 o
   9   7   1      148.07      161.36     33.98 o
  10   7   1      147.58      112.09     46.56 o
  11   7   1     1881.01     1894.85     95.61 o
  12   7   1     1328.87     1299.13     80.50 o
  13   7   1     1932.39     1938.54    103.33 o
  14   7   1      253.68      222.67    116.74 o
  15   7   1      344.09      296.48     72.05 o
  16   7   1       46.06      -14.27     89.58 o
  17   7   1      110.26      -15.03    101.71 o
   1   8   1     1519.78     1518.69     35.17 o
   2   8   1     1218.71     1172.71     35.20 o
   3   8   1     3530.75     3467.34     65.76 o
   4   8   1     1035.47     1042.95     46.77 o
   5   8   1     1771.49     1712.76     51.38 o
   6   8   1      277.84      289.86     34.80 o
   7   8   1      243.17      258.02     35.52 o
   8   8   1      306.46      354.09     40.14 o
   9   8   1      960.77     1066.40     55.40 o
  10   8   1      560.98      604.70     48.30 o
  11   8   1      129.65       87.44     41.32 o
  12   8   1      217.30      205.80     48.75 o
  13   8   1      187.69      148.43     46.51 o
  14   8   1       21.82      -18.59     82.64 o
  15   8   1       21.07       54.49     69.45 o
  16   8   1       23.77     -105.18    105.18 o
  17   8   1       42.66      -41.61    109.80 o
   0   9   1     4983.17     4863.73    108.84 o
   1   9   1     2714.29     2728.42     71.68 o
   2   9   1     8447.84     8274.13    133.38 o
   3   9   1      748.37      719.18     31.23 o
   4   9   1        3.66       48.52     30.60 o
   5   9   1      568.92      548.29     41.30 o
   6   9   1     1723.18     1750.37     72.90 o
   7   9   1     1540.01     1526.54    100.73 o
   8   9   1     2831.76     3004.97     89.22 o
   9   9   1      357.01      390.54     46.01 o
  10   9   1     1320.35     1300.55     64.17 o
  11   9   1        1.82      -10.20     41.10 o
  12   9   1        6.26      -43.68     43.68 o
  13   9   1       78.80      146.09     48.30 o
  14   9   1      150.33      135.50     50.93 o
  15   9   1       28.85      101.64    109.22 o
  16   9   1      454.17      361.77    117.89 o
   1  10   1       54.81       48.73     33.11 o
   2  10   1      831.53      819.58     48.30 o
   3  10   1     1528.95     1530.70     80.55 o
   4  10   1     4937.71     4930.92    123.28 o
   5  10   1      630.29      628.35     47.86 o
   6  10   1      551.16      514.70     44.67 o
   7  10   1       20.51        4.79     38.02 o
   8  10   1      253.46      239.74     43.28 o
   9  10   1     1537.95     1498.01     70.02 o
  10  10   1      521.17      617.48     56.26 o
  11  10   1      566.98      458.30     78.32 o
  12  10   1     1021.94      993.38     66.49 o
  13  10   1      305.94      304.63     55.07 o
  14  10   1      175.19      139.14     75.52 o
  15  10   1       16.54      -15.03    105.18 o
   0  11   1      635.96      634.64     55.50 o
   1  11   1       86.56       75.28     35.95 o
   2  11   1      899.67      864.80     53.11 o
   3  11   1       20.42       -8.99     36.69 o
   4  11   1       61.33       51.84     39.41 o
   5  11   1      134.78      165.95     42.46 o
   6  11   1      529.04      492.16    119.54 o
   7  11   1      171.92      237.97     44.93 o
   8  11   1      331.78      378.75     52.94 o
   9  11   1      165.23      182.35     63.81 o
  10  11   1       74.89       42.73     47.32 o
  11  11   1      313.67      328.96     68.55 o
  12  11   1       90.05       96.84     52.05 o
  13  11   1       60.11      101.96     74.62 o
  14  11   1      101.03      107.49    115.58 o
   1  12   1      569.15      602.37     52.54 o
   2  12   1      271.95      298.54     45.15 o
   3  12   1      555.77      582.00     52.31 o
   4  12   1      632.43      627.19     53.56 o
   5  12   1      696.00      815.34     58.15 o
   6  12   1      181.32      183.42     47.86 o
   7  12   1      842.98      933.09     62.71 o
   8  12   1       76.70       39.50     48.68 o
   9  12   1      268.11      283.60     57.58 o
  10  12   1       37.95       40.63     52.13 o
  11  12   1      262.26      231.89     57.82 o
  12  12   1      124.47      172.70     71.05 o
  13  12   1      253.18      343.28    121.36 o
   0  13   1      707.85      648.41     98.24 o
   1  13   1       76.09       85.98     46.03 o
   2  13   1      334.57      376.90     52.04 o
   3  13   1      283.18      321.65     52.20 o
   4  13   1      292.49      317.65     51.81 o
   5  13   1       44.10       -6.57     49.32 o
   6  13   1      325.04      373.55     56.81 o
   7  13   1       44.70       95.94     51.52 o
   8  13   1      256.99      389.57     58.46 o
   9  13   1      158.29      159.80     58.60 o
  10  13   1      231.89      181.10     73.50 o
  11  13   1      188.54      202.15     78.84 o
   1  14   1        2.15       47.18     63.02 o
   2  14   1      101.71       86.41     52.64 o
   3  14   1       11.91      -18.35     48.70 o
   4  14   1      125.37       73.31     50.81 o
   5  14   1      130.76      158.73     55.70 o
   6  14   1        5.82       24.42     53.36 o
   7  14   1       20.66      -43.80     55.76 o
   8  14   1      178.03      138.92     60.16 o
   9  14   1       58.03       58.37     74.37 o
   0  15   1       35.16      -33.52     99.40 o
   1  15   1       91.51       82.60     73.12 o
   2  15   1       12.01       38.48     68.64 o
   3  15   1      255.96      251.47     61.34 o
   4  15   1       31.62       16.45     57.06 o
   5  15   1      370.89      459.70     64.94 o
   6  15   1       73.49        8.85     82.06 o
   7  15   1       72.71       50.06     70.16 o
   1  16   1      291.04      439.80     84.44 o
   0   0   2   125901.02   108990.53   2572.76 o
   2   0   2    35207.39    35076.93    517.34 o
   4   0   2      936.26     1014.57     29.77 o
   6   0   2    11586.24    11377.10    228.63 o
   8   0   2    11425.88    11495.40    284.78 o
  10   0   2     8163.12     8410.37    216.21 o
  12   0   2     1610.76     1564.49     66.85 o
  14   0   2     1040.83      965.11    108.65 o
  16   0   2      942.02      980.13    123.67 o
  18   0   2      839.06     1122.30    150.26 o
   1   1   2     4571.16     4604.94     50.53 o
   2   1   2    19723.36    19894.41    220.15 o
   3   1   2     6950.36     7117.92     85.97 o
   4   1   2     4160.68     4071.21     59.44 o
   5   1   2     2104.53     2155.64     36.33 o
   6   1   2     8122.04     8378.28    120.23 o
   7   1   2     4003.28     4270.96     73.39 o
   8   1   2        7.40        5.95     13.77 o
   9   1   2     1886.99     1914.94     43.26 o
  10   1   2     2808.24     2782.52     56.36 o
  11   1   2     4372.37     4332.11     79.14 o
  12   1   2      577.60      644.71     37.13 o
  13   1   2      201.61      252.34     32.84 o
  14   1   2      385.40      262.71     61.70 o
  15   1   2      205.55      184.93     78.60 o
  16   1   2        3.68      -51.04     62.05 o
  17   1   2      327.81      453.36     83.27 o
  18   1   2      244.59      386.04    122.52 o
   0   2   2      210.53      211.41     18.38 o
   1   2   2    13469.69    13102.61    246.04 o
   2   2   2     4947.82     4845.13     69.57 o
   3   2   2    11890.41    12330.34    169.80 o
   4   2   2     1632.65     1537.65     32.11 o
   5   2   2     8526.11     8760.58    151.67 o
   6   2   2      266.22      283.49     15.81 o
   7   2   2     2475.11     2472.36     48.68 o
   8   2   2     1352.32     1349.50     33.54 o
   9   2   2     1031.06     1043.59     38.00 o
  10   2   2     1241.16     1197.50     42.86 o
  11   2   2     1021.20     1065.97     41.89 o
  12   2   2      399.64      482.16     33.26 o
  13   2   2     2348.69     2348.22     66.83 o
  14   2   2      383.69      411.41     48.72 o
  15   2   2      119.82       76.40     48.74 o
  16   2   2      284.11      287.90     74.98 o
  17   2   2       26.38       42.10     72.24 o
  18   2   2      254.13      245.03    120.20 o
   1   3   2    23524.82    23880.16    293.50 o
   2   3   2      706.64      685.48     19.33 o
   3   3   2     2999.43     2807.36     54.31 o
   4   3   2    23915.23    23807.40    385.48 o
   5   3   2     2246.15     2286.53     49.89 o
   6   3   2     1639.03     1581.42     40.15 o
   7   3   2     9840.35    10112.58    177.80 o
   8   3   2      130.27      118.33     17.35 o
   9   3   2    10483.59    10396.51    181.12 o
  10   3   2      625.43      648.44     40.05 o
  11   3   2     1197.67     1247.03     53.38 o
  12   3   2     1072.82     1125.53     46.47 o
  13   3   2       27.32       23.77     29.33 o
  14   3   2      523.45      577.32     39.82 o
  15   3   2      552.14      682.80     73.76 o
  16   3   2       69.10       52.90     62.60 o
  17   3   2     1494.00     1527.59     90.35 o
  18   3   2       46.26       21.96    101.71 o
   0   4   2    24152.94    24459.52    552.34 o
   1   4   2     3434.76     3367.10     72.24 o
   2   4   2     2220.39     2224.84     64.59 o
   3   4   2     1777.40     1808.66     44.15 o
   4   4   2      163.36      237.41     47.24 o
   5   4   2     1539.74     1768.97     59.72 o
   6   4   2     1841.74     1897.57     45.30 o
   7   4   2      577.31      611.68     47.34 o
   8   4   2     8638.14     8546.69    173.94 o
   9   4   2     2139.20     2123.95     73.94 o
  10   4   2     4009.34     3899.57     81.73 o
  11   4   2      766.42      793.63     47.61 o
  12   4   2      130.83      193.65     56.24 o
  13   4   2      135.46      114.27     37.46 o
  14   4   2      257.44      246.04     37.25 o
  15   4   2      473.34      500.24     77.31 o
  16   4   2      527.55      510.00     73.08 o
  17   4   2      540.73      594.40     67.65 o
  18   4   2      783.22      560.57    116.74 o
   1   5   2      313.43      315.73     12.88 o
   2   5   2     4276.18     4740.27     84.63 o
   3   5   2     4463.44     4284.06     95.79 o
   4   5   2     1774.33     1755.96     51.60 o
   5   5   2     2178.47     2003.90     58.56 o
   6   5   2     1870.73     1914.33     50.04 o
   7   5   2     2014.28     1946.48     56.39 o
   8   5   2      686.73      701.98     39.95 o
   9   5   2      391.06      369.21     28.76 o
  10   5   2      308.22      355.85     47.64 o
  11   5   2     1441.61     1473.45     88.49 o
  12   5   2      211.94      253.90     45.68 o
  13   5   2      857.10      876.73     55.89 o
  14   5   2       33.23       45.79     41.53 o
  15   5   2      535.29      513.21     78.02 o
  16   5   2       91.13       88.42     54.10 o
  17   5   2       39.10       53.23     98.24 o
   0   6   2     8728.72     8483.33    166.69 o
   1   6   2     7790.76     8063.35    112.41 o
   2   6   2      146.30      154.04     13.67 o
   3   6   2     3772.51     3746.04     73.58 o
   4   6   2      579.95      601.34     33.33 o
   5   6   2     6003.75     5999.11    188.89 o
   6   6   2     1036.50      993.31     46.70 o
   7   6   2     5198.10     5037.92     99.88 o
   8   6   2     4993.34     4899.38     97.56 o
   9   6   2     2805.40     2707.95     64.51 o
  10   6   2      280.58      265.02     30.59 o
  11   6   2     1156.24     1054.73     72.72 o
  12   6   2      660.87      854.27     79.17 o
  13   6   2     2127.29     2094.75    174.26 o
  14   6   2      352.85      324.78     50.93 o
  15   6   2      864.70      884.72     88.09 o
  16   6   2      210.40      329.70    125.98 o
  17   6   2       27.30      -83.22     84.37 o
   1   7   2     5571.07     5524.94     82.59 o
   2   7   2     1561.36     1597.25     43.22 o
   3   7   2     1164.41     1166.02     34.07 o
   4   7   2     2807.36     2743.76     61.07 o
   5   7   2      168.29      155.56     32.85 o
   6   7   2     2742.25     2598.90     85.39 o
   7   7   2     2575.95     2715.09     88.52 o
   8   7   2     2356.10     2329.67     64.88 o
   9   7   2     1582.16     1514.84     51.92 o
  10   7   2      745.90      754.76     37.66 o
  11   7   2      547.53      523.10     48.28 o
  12   7   2      564.78      579.91     51.71 o
  13   7   2       12.97       59.05     50.82 o
  14   7   2      567.45      579.13     57.64 o
  15   7   2      558.94      539.81     79.89 o
  16   7   2      428.89      315.54    116.74 o
   0   8   2     3215.98     3147.95     78.12 o
   1   8   2      759.42      722.15     28.55 o
   2   8   2      317.61      324.20     21.85 o
   3   8   2       88.90       72.12     18.21 o
   4   8   2      409.47      408.92     30.86 o
   5   8   2     1492.64     1625.66     58.22 o
   6   8   2      202.78      210.11     29.79 o
   7   8   2      881.43      872.13     49.76 o
   8   8   2     1169.38     1058.43     54.49 o
   9   8   2      341.90      337.98     33.82 o
  10   8   2      390.82      354.50     34.64 o
  11   8   2        2.53       -8.01     40.45 o
  12   8   2      836.38      785.86     72.44 o
  13   8   2      582.17      586.92     74.75 o
  14   8   2      251.58      340.11     73.97 o
  15   8   2       63.36       71.52     55.43 o
   1   9   2     1291.03     1338.57     36.13 o
   2   9   2     3568.31     3676.39     70.39 o
   3   9   2     1689.62     1678.36     83.78 o
   4   9   2     3371.86     3442.26     78.16 o
   5   9   2      798.70      791.29     53.05 o
   6   9   2     1319.96     1273.42     80.98 o
   7   9   2      116.39      129.95     37.19 o
   8   9   2      593.63      535.10     46.82 o
   9   9   2     1262.88     1178.09     61.50 o
  10   9   2     1664.22     1794.12    123.45 o
  11   9   2      206.06      248.31     55.35 o
  12   9   2      874.52      804.59     78.86 o
  13   9   2      119.41       32.89     66.15 o
  14   9   2      612.88      720.17     88.16 o
  15   9   2      129.28      240.41     97.09 o
   0  10   2     1613.73     1726.74     62.08 o
   1  10   2      749.18      674.33     27.83 o
   2  10   2     2022.34     2077.69     52.52 o
   3  10   2     1809.57     1763.22     73.68 o
   4  10   2       47.05       19.82     36.78 o
   5  10   2     1203.69     1152.29     58.72 o
   6  10   2     1490.30     1633.41    104.83 o
   7  10   2      251.71      274.36     45.35 o
   8  10   2      429.70      482.41     51.22 o
   9  10   2      527.45      488.25     53.05 o
  10  10   2      311.58      304.86     51.55 o
  11  10   2      208.98      189.87     64.88 o
  12  10   2      100.55       86.27     68.29 o
  13  10   2      386.43      374.62     79.75 o
   1  11   2      472.67      503.08     45.35 o
   2  11   2     1323.16     1373.65     63.81 o
   3  11   2      985.31     1065.94     59.39 o
   4  11   2      362.15      328.23     62.11 o
   5  11   2      459.70      550.63     50.41 o
   6  11   2      301.71      254.35     47.00 o
   7  11   2      159.63      145.34     49.11 o
   8  11   2      144.17      105.63     46.85 o
   9  11   2       12.67       53.32     50.07 o
  10  11   2      465.21      506.71     76.77 o
  11  11   2      271.14      342.62    120.20 o
  12  11   2        6.61      -11.60     73.93 o
   0  12   2      599.76      673.11     65.79 o
   1  12   2      823.01     1007.13     63.10 o
   2  12   2      374.75      371.65     51.12 o
   3  12   2      735.37      689.09    107.66 o
   4  12   2      138.63       57.49     45.13 o
   5  12   2     1171.10     1119.75     66.47 o
   6  12   2      170.10      168.10     50.85 o
   7  12   2      371.38      443.84     56.79 o
   8  12   2      343.43      448.72     72.61 o
   9  12   2       79.11       85.31     66.88 o
  10  12   2      364.79      407.93     76.84 o
  11  12   2       84.32       12.71     95.93 o
   1  13   2      229.62      336.69     53.57 o
   2  13   2      280.11      349.17     52.02 o
   3  13   2       48.07       53.64     47.31 o
   4  13   2     1045.28     1162.30     70.38 o
   5  13   2       24.34      -29.65     50.34 o
   6  13   2      742.97      770.79     80.04 o
   7  13   2      186.67      186.83     71.05 o
   8  13   2       11.01       -6.48     68.59 o
   9  13   2      160.04       90.15    100.56 o
   0  14   2      456.44      539.77    112.11 o
   1  14   2       80.27       86.28     62.92 o
   2  14   2      110.53      171.02     55.06 o
   3  14   2       94.03       83.22     67.02 o
   4  14   2        8.34        6.70     83.80 o
   5  14   2       26.03       27.16     68.52 o
   6  14   2      283.30      205.74    107.49 o
   7  14   2       22.42      -18.49    104.02 o
   2  15   2      209.11      191.87    107.49 o
   3  15   2      365.17      514.34    120.20 o
   4  15   2       42.65       41.61    105.18 o
   5  15   2      139.60       64.73    109.80 o
   2   0   3    21455.21    20850.39    400.78 o
   4   0   3     4734.57     4727.63    103.65 o
   6   0   3    19246.94    19541.88    472.34 o
   8   0   3      978.33     1066.68     54.43 o
  10   0   3     6579.18     7022.44    186.11 o
  12   0   3     2234.63     2314.61     89.01 o
  14   0   3     1528.67     1751.06    150.26 o
  16   0   3      633.77      520.12    115.58 o
   0   1   3     7385.30     7555.40    132.04 o
   1   1   3    16072.65    16567.00    234.24 o
   2   1   3     7231.99     7462.82    103.01 o
   3   1   3     1390.10     1435.16     21.17 o
   4   1   3      273.32      270.66     19.67 o
   5   1   3      459.93      433.97     16.84 o
   6   1   3     9503.51     9645.68    137.49 o
   7   1   3     7835.17     8046.31    117.13 o
   8   1   3     1039.57      999.76     33.04 o
   9   1   3      154.32      164.26     20.75 o
  10   1   3      251.51      220.75     22.49 o
  11   1   3      370.08      343.34     28.75 o
  12   1   3       78.89       58.35     27.20 o
  13   1   3      407.62      456.23     45.30 o
  14   1   3     1249.85     1535.04     99.28 o
  15   1   3     1829.36     1880.03    113.17 o
  16   1   3       40.48       42.84     74.75 o
  17   1   3      236.23      265.35    112.11 o
   1   2   3     8089.61     8116.45    105.21 o
   2   2   3      195.71      184.72      9.67 o
   3   2   3     2589.04     2559.22     42.19 o
   4   2   3     5312.10     5289.62     72.37 o
   5   2   3     1179.31     1156.45     40.81 o
   6   2   3     1767.55     1730.66     36.39 o
   7   2   3     1326.68     1338.55     31.55 o
   8   2   3      538.37      579.65     22.12 o
   9   2   3     4589.32     4473.54     81.51 o
  10   2   3      462.83      437.10     31.42 o
  11   2   3      918.12     1083.44     46.91 o
  12   2   3      300.18      274.70     35.20 o
  13   2   3       34.26       63.24     31.35 o
  14   2   3      558.99      593.06     48.46 o
  15   2   3       14.87       75.90    162.39 o
  16   2   3      370.02      482.92     82.95 o
  17   2   3      499.23      570.72     91.14 o
   0   3   3    18100.51    17800.97    348.66 o
   1   3   3     1602.38     1571.45     31.03 o
   2   3   3      317.73      352.88     14.80 o
   3   3   3    10712.09    10535.11    145.90 o
   4   3   3       84.17       53.65     12.33 o
   5   3   3     9956.20     9579.52    152.95 o
   6   3   3      311.56      308.50     25.16 o
   7   3   3      326.30      363.11     19.01 o
   8   3   3     7637.35     7503.85    124.53 o
   9   3   3      227.17      215.50     21.07 o
  10   3   3     1289.89     1284.58     39.19 o
  11   3   3     3886.11     3964.82     90.86 o
  12   3   3       55.73       50.17     30.17 o
  13   3   3     2276.51     2325.22     72.74 o
  14   3   3      144.00      196.35     38.45 o
  15   3   3      374.34      348.62     72.24 o
  16   3   3      529.06      579.07     84.57 o
  17   3   3       70.88       -4.83     75.68 o
   1   4   3      806.95      778.76     27.26 o
   2   4   3       33.74       42.82     12.71 o
   3   4   3     2696.46     2727.89     47.26 o
   4   4   3    21215.60    20925.28    286.93 o
   5   4   3     4651.02     4708.38     74.48 o
   6   4   3      795.07      785.32     26.53 o
   7   4   3      461.13      483.73     21.98 o
   8   4   3      238.56      291.27     25.33 o
   9   4   3     1594.67     1507.53     43.48 o
  10   4   3     1053.03     1099.30     38.39 o
  11   4   3      303.30      264.14     24.92 o
  12   4   3     2032.86     2047.71     65.38 o
  13   4   3      914.59      961.61     49.66 o
  14   4   3      959.58      976.74     52.41 o
  15   4   3      271.92      446.75     72.38 o
  16   4   3       86.63      226.08     78.60 o
  17   4   3      216.24      270.46    109.80 o
   0   5   3      615.68      585.08     45.28 o
   1   5   3     7953.04     7977.72    118.91 o
   2   5   3     1441.80     1417.56     44.71 o
   3   5   3      948.89      991.45     30.06 o
   4   5   3        6.19       -1.95     14.84 o
   5   5   3     2564.38     2469.04     47.92 o
   6   5   3      487.78      471.09     22.93 o
   7   5   3     1378.90     1344.47     37.64 o
   8   5   3      453.09      487.88     24.87 o
   9   5   3     1163.79     1252.32     57.12 o
  10   5   3      763.31      840.51     33.43 o
  11   5   3      123.27      131.58     34.25 o
  12   5   3       68.54       80.04     35.14 o
  13   5   3     1127.83     1029.44     52.38 o
  14   5   3      118.98       87.42     39.41 o
  15   5   3       51.68       30.80     89.58 o
  16   5   3       57.76      165.22     72.46 o
  17   5   3      197.26      187.24    106.34 o
   1   6   3     4227.34     4229.77     83.73 o
   2   6   3       25.06       21.84     20.89 o
   3   6   3     6136.61     6088.80    102.26 o
   4   6   3    10901.02    10608.64    190.75 o
   5   6   3     2617.74     2718.83     65.44 o
   6   6   3      792.71      771.78     41.12 o
   7   6   3     2910.87     2667.79     83.35 o
   8   6   3      362.67      330.05     27.10 o
   9   6   3     2464.64     2341.15     77.96 o
  10   6   3      313.51      273.37     28.37 o
  11   6   3     2896.33     2611.43    165.16 o
  12   6   3      752.18      823.70     49.78 o
  13   6   3       36.81      106.94     39.69 o
  14   6   3      229.78      242.50     49.71 o
  15   6   3      577.65      613.74     77.95 o
  16   6   3       54.71       62.41     90.15 o
  17   6   3      152.95       25.43     97.09 o
   0   7   3     2884.30     2891.24    191.87 o
   1   7   3      378.88      407.56     28.96 o
   2   7   3     2137.16     2190.04     68.07 o
   3   7   3     2387.00     2434.90     55.77 o
   4   7   3     1197.77     1181.25     35.13 o
   5   7   3     2804.24     2821.05     95.59 o
   6   7   3     1465.24     1446.09     67.57 o
   7   7   3      602.24      603.64     35.99 o
   8   7   3      606.18      628.17     36.47 o
   9   7   3        1.45      -30.51     36.69 o
  10   7   3      119.53      147.82     31.76 o
  11   7   3     1281.63     1211.31     66.45 o
  12   7   3     1185.41     1184.69     68.01 o
  13   7   3     1102.72     1050.63    145.75 o
  14   7   3      359.75      330.35     53.11 o
  15   7   3      189.54       93.62     86.69 o
  16   7   3       29.94        3.47     90.15 o
   1   8   3      922.41      937.10     43.13 o
   2   8   3      187.87      203.99     18.91 o
   3   8   3      923.90      929.18     35.87 o
   4   8   3     2652.71     2631.30     67.42 o
   5   8   3      998.97      960.55     35.82 o
   6   8   3      287.61      358.61     26.71 o
   7   8   3      604.42      575.59     38.25 o
   8   8   3      561.72      534.08     57.58 o
   9   8   3       21.64       77.90     30.87 o
  10   8   3      749.65      677.73     48.23 o
  11   8   3      716.60      699.39    126.71 o
  12   8   3      302.01      278.92     65.76 o
  13   8   3        1.54       38.22     62.75 o
  14   8   3       20.16       19.86     50.07 o
  15   8   3       72.31       58.95     87.84 o
   0   9   3     1309.15     1359.66     73.56 o
   1   9   3     2007.92     2030.48     51.24 o
   2   9   3     5208.45     5407.36    163.32 o
   3   9   3      250.97      389.05     76.44 o
   4   9   3      104.77      115.03     36.72 o
   5   9   3      537.37      514.43     56.10 o
   6   9   3     2095.63     2130.11    125.27 o
   7   9   3      419.30      467.20     40.42 o
   8   9   3      699.71      674.67     51.52 o
   9   9   3      343.30      357.07     46.11 o
  10   9   3      813.14      768.74     76.33 o
  11   9   3      294.95      372.17    106.34 o
  12   9   3       52.52      -61.09     61.09 o
  13   9   3      195.81      206.10     69.45 o
  14   9   3      290.44      344.43     99.40 o
  15   9   3      131.43      174.53    101.71 o
   1  10   3      209.45      208.33     33.79 o
   2  10   3      836.87      934.09     53.01 o
   3  10   3       87.28       93.54     37.79 o
   4  10   3      404.39      330.57     45.05 o
   5  10   3      186.74      189.68     42.97 o
   6  10   3     1060.01     1151.71    114.30 o
   7  10   3      222.46      232.03     48.66 o
   8  10   3       25.75       10.41     44.02 o
   9  10   3      819.13      820.29     60.29 o
  10  10   3     1107.94     1347.68    130.61 o
  11  10   3      306.70      245.03    106.34 o
  12  10   3      158.44      213.83    110.96 o
  13  10   3      197.03      245.03     99.40 o
  14  10   3      188.82      108.65     95.93 o
   0  11   3      991.26      926.36     70.27 o
   1  11   3      736.99      811.61     62.44 o
   2  11   3      160.87      141.92     41.57 o
   3  11   3      184.34      259.16     47.81 o
   4  11   3       18.36      -16.90     43.91 o
   5  11   3      391.27      293.14     61.67 o
   6  11   3      828.93      829.08     77.20 o
   7  11   3      431.22      472.88     68.88 o
   8  11   3      216.26      262.16     61.85 o
   9  11   3       90.19       65.58     78.60 o
  10  11   3      173.32      105.18    105.18 o
  11  11   3       72.15      169.90    104.02 o
  13  11   3       72.63      168.75    100.56 o
   1  12   3      777.20      842.59    109.80 o
   2  12   3      349.67      262.37     90.15 o
   3  12   3      324.56      382.57     95.93 o
   4  12   3      153.90       98.24     84.37 o
   5  12   3      156.61      135.23     90.15 o
   6  12   3      429.89      456.55    107.49 o
   7  12   3      378.23      386.04    105.18 o
   8  12   3      107.58        6.13     63.81 o
   9  12   3      659.14      721.23    122.52 o
   1  13   3      185.23      248.50     93.62 o
   2  13   3      198.12      265.84     94.78 o
   3  13   3      299.44      323.63     94.78 o
   4  13   3       14.78      -39.30     93.62 o
   5  13   3       74.49       16.18     91.31 o
   6  13   3       25.18      -52.01    101.71 o
   7  13   3      143.20      188.40    109.80 o
   8  13   3      400.82      390.67    106.34 o
   2  14   3      126.10      104.02    100.56 o
   3  14   3        4.65      -31.21     95.93 o
   4  14   3      190.94      213.83    104.02 o
   0   0   4    34561.77    36202.58    842.32 o
   2   0   4    11355.34    10845.24    243.60 o
   4   0   4      868.18      911.84     39.09 o
   6   0   4     4474.06     3990.69     77.26 o
   8   0   4     4139.59     4088.51    123.83 o
  10   0   4     4090.74     4240.30    133.71 o
  12   0   4     1730.40     1878.38     88.26 o
  14   0   4      853.72     1047.17    134.07 o
  16   0   4      603.55      620.67    135.23 o
   1   1   4      220.86      231.00     14.45 o
   2   1   4     3313.53     3314.65     55.11 o
   3   1   4     5742.68     5551.63     83.84 o
   4   1   4     1894.74     1900.50     38.62 o
   5   1   4     2138.83     1995.50     38.47 o
   6   1   4     2931.24     2888.06     51.05 o
   7   1   4     1338.29     1253.01     36.89 o
   8   1   4      734.29      738.25     31.07 o
   9   1   4      853.63      793.56     37.77 o
  10   1   4      761.74      779.63     39.46 o
  11   1   4     2343.54     2518.71     70.40 o
  12   1   4     1472.93     1486.97     62.06 o
  13   1   4       57.99      105.08     33.75 o
  14   1   4      397.66      405.61    134.07 o
  15   1   4      381.52      414.36     85.26 o
  16   1   4      169.69      240.71    139.85 o
  17   1   4      159.95      294.73    125.98 o
   0   2   4      611.15      627.14     31.35 o
   1   2   4     1317.64     1325.35     27.67 o
   2   2   4     4284.88     4290.84     65.32 o
   3   2   4     3240.30     3105.32     51.91 o
   4   2   4      496.52      543.45     18.09 o
   5   2   4     3414.07     3203.42     53.63 o
   6   2   4     2065.14     1970.35     36.63 o
   7   2   4     2564.75     2460.28     43.76 o
   8   2   4      527.83      550.16     21.85 o
   9   2   4      375.06      386.82     23.70 o
  10   2   4      799.26      856.86     35.50 o
  11   2   4     1777.40     1792.29     72.20 o
  12   2   4      402.27      490.56     48.70 o
  13   2   4     1179.16     1251.91     68.81 o
  14   2   4      201.32      219.61     49.31 o
  15   2   4      442.11      471.33     83.77 o
  16   2   4      237.66      260.95     86.34 o
  17   2   4       39.63       86.69    109.80 o
   1   3   4     7130.24     7094.70    101.96 o
   2   3   4     5703.60     5666.86     82.93 o
   3   3   4      762.84      799.89     23.06 o
   4   3   4     5896.43     5446.15     81.71 o
   5   3   4      300.57      320.21     19.41 o
   6   3   4     1475.79     1479.91     34.00 o
   7   3   4     6194.11     6068.57     94.69 o
   8   3   4      935.58      849.20     37.99 o
   9   3   4     2933.98     2914.25    122.59 o
  10   3   4     1595.67     1697.20     83.40 o
  11   3   4      975.43      858.61     54.20 o
  12   3   4      671.47      724.30     53.23 o
  13   3   4       63.58       86.98     45.43 o
  14   3   4      104.19      144.36     47.91 o
  15   3   4      577.01      675.39    158.92 o
  16   3   4      102.07       65.59     74.38 o
  17   3   4      339.60      380.26    123.67 o
   0   4   4     6434.32     6239.09    131.62 o
   1   4   4     1335.81     1341.04     34.59 o
   2   4   4     1186.78     1185.86     34.63 o
   3   4   4     3574.79     3630.76     64.94 o
   4   4   4      792.97      836.11     27.35 o
   5   4   4     2788.66     2742.65     50.23 o
   6   4   4     1487.44     1369.99     36.13 o
   7   4   4      456.78      452.93     26.74 o
   8   4   4     3289.35     3223.65    105.80 o
   9   4   4      668.01      704.61     32.97 o
  10   4   4      903.15      820.49     36.31 o
  11   4   4      709.90      778.81     58.89 o
  12   4   4      225.32      174.96     55.75 o
  13   4   4      318.18      302.47     58.49 o
  14   4   4      142.01      191.67     51.37 o
  15   4   4       18.58       65.99    106.91 o
  16   4   4      277.22      440.37    115.58 o
  17   4   4      348.57      410.31    123.67 o
   1   5   4     3134.92     3108.55     73.68 o
   2   5   4      698.66      676.16     32.42 o
   3   5   4     1937.22     1857.61     68.59 o
   4   5   4      800.12      789.31     39.66 o
   5   5   4     1317.98     1376.71     39.54 o
   6   5   4      752.83      788.41     28.00 o
   7   5   4     2115.16     2160.84     92.35 o
   8   5   4      372.96      398.64     28.58 o
   9   5   4     1878.24     1895.65     52.67 o
  10   5   4       85.64       88.37     37.05 o
  11   5   4      232.42      168.27     44.28 o
  12   5   4      111.87      100.73     53.63 o
  13   5   4      440.44      520.21     63.73 o
  14   5   4       68.20       59.37     49.48 o
  15   5   4      188.48      253.72     78.04 o
  16   5   4      125.95      146.79    101.71 o
   0   6   4     3832.87     3870.12     96.56 o
   1   6   4     1129.61     1184.00     38.59 o
   2   6   4      982.28      950.66     37.04 o
   3   6   4     2968.46     2856.67     62.04 o
   4   6   4       46.03       36.00     26.10 o
   5   6   4     2607.05     2505.64     51.74 o
   6   6   4      623.88      617.02     27.81 o
   7   6   4     1270.24     1211.37     61.94 o
   8   6   4     2117.57     2126.82     97.42 o
   9   6   4      565.50      543.97     37.33 o
  10   6   4      471.44      506.12     37.69 o
  11   6   4      608.42      542.77     52.02 o
  12   6   4      236.04      208.53     61.73 o
  13   6   4      750.89      670.07     63.00 o
  14   6   4       43.08       99.20     52.90 o
   1   7   4     2272.65     2267.66     54.62 o
   2   7   4     2926.01     2871.19     65.82 o
   3   7   4      823.15      781.37     35.41 o
   4   7   4      702.81      724.85     39.74 o
   5   7   4      180.37      203.28     21.57 o
   6   7   4     1322.95     1255.45     59.55 o
   7   7   4     1096.12      972.57     44.09 o
   8   7   4     1172.32     1084.30     55.89 o
   9   7   4      668.82      604.15     40.26 o
  10   7   4      659.63      630.78     41.03 o
  11   7   4      252.20      215.09     65.08 o
  12   7   4       15.37      112.40     62.75 o
  13   7   4        3.36       15.94     65.13 o
  14   7   4      193.88      137.54     87.84 o
   0   8   4      125.08      126.77     35.95 o
   1   8   4     2618.66     2502.25     71.58 o
   2   8   4     1148.86     1196.84     45.24 o
   3   8   4       40.14      101.34     31.29 o
   4   8   4      108.79      144.61     35.07 o
   5   8   4       17.71       15.13     34.20 o
   6   8   4      542.07      472.86     47.28 o
   7   8   4     1390.74     1350.21     76.50 o
   8   8   4      114.44      168.10     41.51 o
   9   8   4      204.27      167.20     59.57 o
  10   8   4      200.32      188.30     63.32 o
  11   8   4      201.45       89.54     97.67 o
  12   8   4      379.90      305.39     71.33 o
  13   8   4       67.53      -67.04     84.37 o
  14   8   4       78.05       63.57     90.15 o
   1   9   4      165.06      102.82     59.90 o
   2   9   4     1703.73     1459.63    241.33 o
   3   9   4     1400.43     1192.38    135.22 o
   4   9   4      765.70      651.21     92.78 o
   5   9   4      898.30      847.28    138.65 o
   6   9   4     1127.61      832.05     94.56 o
   7   9   4      139.46      135.37     50.98 o
   8   9   4       70.95       81.62     43.10 o
   9   9   4      213.90      138.82     44.54 o
  10   9   4      376.06      304.38     87.26 o
  11   9   4      258.63      237.14     67.19 o
  12   9   4      414.40      423.72    110.96 o
  13   9   4       61.43       35.83     92.47 o
  14   9   4      284.36      236.94    104.02 o
   0  10   4     3084.27     2509.01    533.99 o
   1  10   4      207.87       11.79     77.97 o
   2  10   4      406.06      366.12     87.26 o
   3  10   4      152.31      103.01     57.05 o
   4  10   4      267.15      216.01     57.61 o
   5  10   4      525.97      326.87    128.91 o
   6  10   4      373.47      351.06    104.27 o
   7  10   4      431.50      288.25     61.95 o
   8  10   4      828.27      713.78    174.20 o
   9  10   4       45.22      -13.06     58.93 o
  10  10   4      158.43       21.77     67.20 o
  11  10   4       83.22      106.34     86.69 o
  12  10   4       54.64        3.47     84.37 o
  13  10   4      274.64      239.25    102.87 o
   1  11   4      226.60       -5.78     69.35 o
   2  11   4       56.73        6.66     83.22 o
   3  11   4      299.15      244.03     65.25 o
   4  11   4      898.72      843.22     83.36 o
   5  11   4       36.16      -19.10     62.67 o
   6  11   4       21.29        6.19     81.49 o
   7  11   4      220.03      123.43     93.50 o
   8  11   4        5.82        3.55     49.24 o
   9  11   4      180.83       99.01     71.08 o
  10  11   4       42.47       -8.09     85.53 o
  11  11   4       53.46      -83.22     91.31 o
   1  12   4       36.30      -15.03     87.84 o
   2  12   4       26.71     -146.21    146.21 o
   3  12   4      424.05      362.13     75.53 o
   4  12   4      134.66       18.22     68.77 o
   5  12   4      271.99      315.32     79.75 o
   6  12   4       52.82      128.69     72.24 o
   7  12   4       56.34       62.01     68.87 o
   8  12   4      311.98      100.79    145.05 o
   9  12   4       83.76      -31.21     97.09 o
  10  12   4       46.55       45.08     99.40 o
   1  13   4       58.12       72.82     98.24 o
   2  13   4       87.73       93.62     98.24 o
   3  13   4      117.01       17.57     98.82 o
   4  13   4      528.83      510.35     89.58 o
   5  13   4      152.51      -16.18    102.87 o
   6  13   4       57.19       24.27     98.24 o
   7  13   4      127.73      211.51     99.40 o
   8  13   4      158.86      165.28    100.56 o
   3  14   4       67.07       35.83    124.83 o
   4  14   4       62.78      -42.77    117.89 o
   5  14   4       73.95       76.28    115.58 o
   2   0   5     1987.82     1997.43     57.26 o
   4   0   5    22468.77    22087.47    435.44 o
   6   0   5      501.37      532.57     35.33 o
   8   0   5      134.64      154.61     42.12 o
  10   0   5      131.85       88.52     45.32 o
  12   0   5     2192.06     2093.29     96.63 o
  14   0   5      485.52      557.10    128.30 o
  16   0   5       29.57      -24.27    120.20 o
   0   1   5    12824.85    12755.49    262.67 o
   1   1   5     1601.30     1655.78     35.90 o
   2   1   5      218.50      236.80     18.46 o
   3   1   5     1420.25     1482.50     36.56 o
   4   1   5       21.66       29.07     18.77 o
   5   1   5     1372.17     1248.08     38.10 o
   6   1   5       71.15      112.58     22.29 o
   7   1   5     1155.21     1151.18     57.21 o
   8   1   5     3219.09     3080.14     67.61 o
   9   1   5     1343.99     1441.34     54.55 o
  10   1   5        7.71      -27.52     30.88 o
  11   1   5       48.61       54.18     34.06 o
  12   1   5       37.77       11.70     36.19 o
  13   1   5      510.02      435.99     45.19 o
  14   1   5      185.92      143.28    105.76 o
  15   1   5      293.60      163.77     84.17 o
  16   1   5       67.44       71.39     84.17 o
   1   2   5        5.34       14.75     18.88 o
   2   2   5      872.37      803.18     28.50 o
   3   2   5     7183.49     7068.15    116.40 o
   4   2   5     1561.23     1525.93     40.55 o
   5   2   5     5852.45     5867.45    101.19 o
   6   2   5     1009.10      964.41     37.01 o
   7   2   5      190.06      165.46     24.67 o
   8   2   5       36.73       17.78     23.62 o
   9   2   5       27.61       12.25     25.09 o
  10   2   5      905.65      907.06     47.01 o
  11   2   5      191.13      154.02     44.15 o
  12   2   5      163.13      112.45     46.03 o
  13   2   5      291.66      334.24     52.66 o
  14   2   5      375.41      326.89     55.93 o
  15   2   5       64.54       50.76     80.80 o
  16   2   5       19.17      -11.56    105.18 o
   0   3   5     1017.41     1005.43     56.37 o
   1   3   5     4396.17     4362.03    105.59 o
   2   3   5     3894.86     3784.14     90.42 o
   3   3   5      828.78      856.11     27.31 o
   4   3   5      134.72      123.03     17.61 o
   5   3   5     1704.51     1691.95     42.26 o
   6   3   5     2422.20     2357.22     69.73 o
   7   3   5     1095.82     1212.78     44.88 o
   8   3   5       93.34      106.98     28.94 o
   9   3   5      698.65      750.72     44.04 o
  10   3   5      936.73      910.84     54.70 o
  11   3   5      625.74      467.64     50.64 o
  12   3   5      569.67      599.47    109.97 o
  13   3   5      794.16      889.06     64.50 o
  14   3   5      338.30      443.28     67.16 o
  15   3   5       48.79       88.74     86.11 o
  16   3   5       35.40       55.48    112.11 o
   1   4   5     1661.40     1653.02     46.05 o
   2   4   5     3936.41     4014.60     80.74 o
   3   4   5       15.58       44.90     46.27 o
   4   4   5      600.94      696.83     28.93 o
   5   4   5      452.67      460.62     27.69 o
   6   4   5     2424.48     2481.45     62.46 o
   7   4   5      438.79      398.85     32.09 o
   8   4   5      406.68      436.36     35.01 o
   9   4   5     1806.07     1771.10     93.42 o
  10   4   5       63.98       10.37     32.04 o
  11   4   5      111.54       61.86     49.72 o
  12   4   5      236.94      219.75     50.91 o
  13   4   5      184.93      150.94     51.55 o
  14   4   5      281.00      276.05     58.34 o
   0   5   5     1163.08     1160.60     49.45 o
   1   5   5      484.87      543.43     24.39 o
   2   5   5      299.63      381.11     29.87 o
   3   5   5     2401.03     2497.31     76.98 o
   4   5   5       50.44       43.25     22.02 o
   5   5   5     3207.29     3171.10     72.02 o
   6   5   5       96.30       89.33     26.01 o
   7   5   5     1213.04     1215.79     48.42 o
   8   5   5      314.62      304.84     33.95 o
   9   5   5       42.62       34.21     31.75 o
  10   5   5      359.21      361.04     57.39 o
  11   5   5      196.29      194.22     49.71 o
  12   5   5       94.68       87.84     64.98 o
  13   5   5      911.04     1104.62     92.03 o
  14   5   5       82.20       91.47     69.70 o
   1   6   5     3345.46     3357.02     82.38 o
   2   6   5     1195.93     1324.14    131.95 o
   3   6   5      593.29      629.77     47.25 o
   4   6   5      744.25      838.31     51.52 o
   5   6   5      214.42      238.87     40.27 o
   6   6   5       13.49       73.71     36.72 o
   7   6   5      612.57      586.45     46.87 o
   8   6   5      381.03      357.17     45.05 o
   9   6   5     2347.97     2199.26     80.87 o
  10   6   5      414.42      470.02     62.29 o
  11   6   5      230.07      264.50     68.02 o
  12   6   5      108.21       83.67     66.93 o
  13   6   5        2.00       23.35     69.23 o
  14   6   5       20.36      109.80    100.56 o
   0   7   5      417.04      463.61     70.50 o
   1   7   5       97.01      175.47     54.44 o
   2   7   5      524.83      528.00     47.81 o
   3   7   5      900.53     1000.80     56.89 o
   4   7   5       83.44       72.33     39.99 o
   5   7   5      602.92      627.62     51.23 o
   6   7   5     2298.15     2204.79     89.24 o
   7   7   5      300.29      359.75     45.90 o
   8   7   5      204.09      176.83     56.40 o
   9   7   5       10.55       25.57     40.61 o
  10   7   5      226.33      220.86     44.33 o
  11   7   5      589.08      635.91    116.74 o
  12   7   5       53.53       20.91     69.07 o
  13   7   5      215.11      262.37     98.24 o
  14   7   5      650.93      921.19    121.36 o
   1   8   5      294.60      267.88     49.52 o
   2   8   5      817.57      910.27     60.32 o
   3   8   5      970.14      900.53     73.59 o
   4   8   5       78.14      110.73     44.38 o
   5   8   5      221.37      232.50     71.42 o
   6   8   5       58.77       92.68     45.11 o
   7   8   5      240.39      182.06     46.25 o
   8   8   5       73.07      100.87     44.26 o
   9   8   5      409.87      394.51     51.98 o
  10   8   5      716.10      806.49    104.02 o
  11   8   5      344.14      327.53     78.85 o
  12   8   5       44.77      116.74     94.78 o
  13   8   5       44.64      -11.56     98.24 o
   0   9   5     1539.46     1619.97     93.62 o
   1   9   5      155.62      175.84     47.74 o
   2   9   5      774.02      611.50     57.29 o
   3   9   5        3.63       34.51     45.80 o
   4   9   5       45.81      107.44     46.91 o
   5   9   5       93.03      133.93     47.26 o
   6   9   5      215.79      190.83     48.89 o
   7   9   5      461.36      449.56     56.38 o
   8   9   5      609.35      643.56     58.59 o
   9   9   5       24.31       -0.21     47.61 o
  10   9   5      190.76      199.71    102.87 o
  11   9   5      114.14       73.97     93.62 o
  12   9   5        5.73       18.49     91.31 o
   1  10   5       63.43       58.63     50.22 o
   2  10   5      235.40      239.83     54.26 o
   3  10   5        6.69      -24.08     47.31 o
   4  10   5     1928.45     1736.66    213.71 o
   5  10   5       21.22       14.89     61.27 o
   6  10   5       70.23       -3.98     47.98 o
   7  10   5      214.63      197.19     51.60 o
   8  10   5      111.11       88.92     51.55 o
   9  10   5       21.89      -19.65     89.00 o
  10  10   5       14.45       33.52     97.09 o
  11  10   5      215.86      100.56     93.62 o
   0  11   5      734.15      587.15    120.20 o
   1  11   5      338.90      314.27     70.26 o
   2  11   5       47.81        9.98     58.94 o
   3  11   5       83.10      -21.55     51.11 o
   4  11   5       77.45       72.09     87.08 o
   5  11   5       27.68      -43.25     52.06 o
   6  11   5       15.83       21.19     51.99 o
   7  11   5       30.79      -22.38     58.43 o
   8  11   5      452.90      281.41    134.07 o
   9  11   5      208.70       52.01     89.00 o
   1  12   5       30.29        1.95     55.72 o
   2  12   5      153.66       79.71     57.43 o
   3  12   5      399.71      321.95    126.56 o
   4  12   5       25.85      -55.04     64.33 o
   5  12   5      632.60      381.54    183.77 o
   6  12   5      149.09       90.94    172.22 o
   7  12   5       91.25      -16.73     64.73 o
   8  12   5        4.70      -92.47     92.47 o
   0  13   5      153.16       38.14    109.80 o
   1  13   5      154.05      -92.47     92.47 o
   2  13   5      376.67       64.98    182.04 o
   3  13   5       56.49      -70.45    115.58 o
   4  13   5       16.59      -68.72    149.10 o
   5  13   5        5.40      -41.83    160.66 o
   0   0   6     9533.85     9114.76    340.97 o
   2   0   6     1252.94     1272.17     51.12 o
   4   0   6      330.02      314.07     34.33 o
   6   0   6      761.72      741.17     44.89 o
   8   0   6     2181.22     2207.59     94.27 o
  10   0   6      677.22      603.28     63.81 o
  12   0   6      103.97      116.55     60.82 o
  14   0   6      317.41      262.37    123.67 o
   1   1   6     1034.76     1041.60     36.95 o
   2   1   6      989.76      994.96     34.80 o
   3   1   6      208.18      203.34     21.39 o
   4   1   6      816.43      799.89     33.77 o
   5   1   6      168.02      183.67     25.19 o
   6   1   6      520.46      495.04     30.68 o
   7   1   6       33.34       61.47     26.09 o
   8   1   6      514.78      495.44     33.87 o
   9   1   6     1555.23     1507.62     60.86 o
  10   1   6      513.70      454.52     42.32 o
  11   1   6       26.89       28.47     38.58 o
  12   1   6      591.42      575.10     98.09 o
  13   1   6      104.47      119.61     45.32 o
  14   1   6       96.12       61.63     77.20 o
  15   1   6       17.69       27.44     85.71 o
   0   2   6     1363.18     1373.53     76.39 o
   1   2   6      995.42     1012.13     41.59 o
   2   2   6      740.54      715.93     36.77 o
   3   2   6      533.20      503.40     26.99 o
   4   2   6       89.30      107.47     22.66 o
   5   2   6      508.51      508.35     29.49 o
   6   2   6      668.98      681.45     32.60 o
   7   2   6     1235.17     1249.24     69.10 o
   8   2   6      758.28      735.18     37.91 o
   9   2   6      178.36      198.36     31.00 o
  10   2   6      209.52      180.11     45.03 o
  11   2   6      443.44      459.14     89.29 o
  12   2   6      137.53      127.77     51.15 o
  13   2   6      245.13      237.87     59.99 o
  14   2   6      109.60       63.57    114.43 o
   1   3   6     1098.17     1130.44     63.21 o
   2   3   6     1737.58     1780.34     63.30 o
   3   3   6      231.23      300.07     33.57 o
   4   3   6      463.75      506.00     31.08 o
   5   3   6      147.30      117.17     26.65 o
   6   3   6     1027.00      971.44     55.72 o
   7   3   6     1981.28     1880.63     89.42 o
   8   3   6      164.51      172.86     32.66 o
   9   3   6       75.66       99.01     34.91 o
  10   3   6      580.38      574.40     43.47 o
  11   3   6      629.90      575.57    119.05 o
  12   3   6       44.84       85.16     64.79 o
  13   3   6       11.27       46.07     66.57 o
  14   3   6       21.62       64.78     69.84 o
   0   4   6      105.29      127.98     41.66 o
   1   4   6      782.60      759.63     53.88 o
   2   4   6      753.30      819.85     48.12 o
   3   4   6     1282.49     1257.37     59.90 o
   4   4   6      384.43      353.98     56.74 o
   5   4   6      894.67      880.39     50.79 o
   6   4   6     1067.20      969.31     53.98 o
   7   4   6      150.02      143.98     39.43 o
   8   4   6       22.58      106.25     39.14 o
   9   4   6       26.59       -2.72     40.85 o
  10   4   6      244.81      282.68     46.59 o
  11   4   6      375.27      302.18     65.98 o
  12   4   6      363.91      426.55    110.38 o
  13   4   6       99.75       44.55     67.91 o
  14   4   6      227.70      335.19    100.56 o
   1   5   6      634.65      639.88     48.01 o
   2   5   6      112.96      123.54     36.45 o
   3   5   6     2117.03     2156.31     80.26 o
   4   5   6      121.15      157.45     39.70 o
   5   5   6     1113.81     1141.39     61.97 o
   6   5   6      476.84      457.64     47.97 o
   7   5   6     1179.68     1275.98     64.72 o
   8   5   6       81.35      101.12     42.49 o
   9   5   6      409.98      432.48     49.86 o
  10   5   6      105.58      129.41     44.81 o
  11   5   6      592.01      881.76     85.18 o
  12   5   6      125.95       57.43     71.86 o
  13   5   6       17.20       -6.93     90.15 o
  14   5   6       62.81       71.66     94.78 o
   0   6   6      543.15      490.09    101.13 o
   1   6   6      249.00      303.09     44.18 o
   2   6   6     1101.64     1105.68     59.44 o
   3   6   6      872.33      909.51     57.27 o
   4   6   6       29.25       52.11     39.95 o
   5   6   6     1074.12     1077.76     85.14 o
   6   6   6      428.29      441.59     49.86 o
   7   6   6      178.18      167.00     44.81 o
   8   6   6       12.86       61.78     44.17 o
   9   6   6       86.80       71.62     45.59 o
  10   6   6      332.82      461.29     79.53 o
  11   6   6      210.34      317.08     77.74 o
  12   6   6      128.12        2.31    100.56 o
  13   6   6      322.44      382.57    109.80 o
   1   7   6      394.49      503.22     53.03 o
   2   7   6      733.31      798.19     60.09 o
   3   7   6      379.35      497.18     52.25 o
   4   7   6     2078.44     2068.03    120.48 o
   5   7   6      113.74      165.97     46.43 o
   6   7   6      330.01      326.86     50.29 o
   7   7   6      273.06      331.03     51.38 o
   8   7   6      351.01      420.88     52.79 o
   9   7   6      146.68      152.14     48.93 o
  10   7   6      420.61      412.62     79.70 o
  11   7   6       97.87      149.10    112.11 o
  12   7   6      169.33      278.55    107.49 o
   0   8   6      615.88      704.90     72.89 o
   1   8   6      996.41     1110.79     68.95 o
   2   8   6      322.43      367.81     54.17 o
   3   8   6      207.09      272.59     56.90 o
   4   8   6       32.26       40.95     46.24 o
   5   8   6      514.91      506.71     56.22 o
   6   8   6      243.32      333.51    102.31 o
   7   8   6      416.78      507.94     58.61 o
   8   8   6      166.15      208.82     52.54 o
   9   8   6      110.19      164.97     52.70 o
  10   8   6       32.31        1.16     91.31 o
  11   8   6      102.47      191.87    107.49 o
   1   9   6      194.53      154.26     52.48 o
   2   9   6      133.25      159.36     54.20 o
   3   9   6      709.18      775.10     65.55 o
   4   9   6      424.43      496.87     60.78 o
   5   9   6      507.08      560.42     61.24 o
   6   9   6      147.57      262.32     56.55 o
   7   9   6       98.32      165.62     55.24 o
   8   9   6        4.52       74.43     59.98 o
   9   9   6      128.95      195.33    105.18 o
  10   9   6       56.66       53.17     97.09 o
   0  10   6     1850.12     1731.41    157.19 o
   1  10   6      235.53      413.80     62.21 o
   2  10   6      209.85      216.11     59.37 o
   3  10   6        2.49       45.21     55.56 o
   4  10   6       89.46       21.91     55.35 o
   5  10   6       58.30      116.12     56.81 o
   6  10   6      195.15      198.46     69.11 o
   7  10   6      152.27      108.36     63.61 o
   8  10   6      472.76      519.17     74.34 o
   9  10   6       26.86       41.61     97.09 o
   1  11   6       38.65       84.65     70.98 o
   2  11   6      321.75      436.84     81.24 o
   3  11   6       45.74       75.33     69.11 o
   4  11   6      299.62      380.77     90.15 o
   5  11   6       29.64      165.85     69.93 o
   6  11   6      164.17      183.92     69.06 o
   7  11   6       32.94       33.52    121.36 o
   0  12   6       64.38      -60.10     98.24 o
   1  12   6      290.13      225.08     96.51 o
   2  12   6       18.71       61.86     74.98 o
   3  12   6       64.96       52.33     72.57 o
   4  12   6       44.11       51.06     69.85 o
   2   0   7     1335.29     1362.25     59.57 o
   4   0   7     2651.01     2654.26     80.74 o
   6   0   7     1158.82     1221.45     73.97 o
   8   0   7       73.35       76.86     74.55 o
  10   0   7      423.71      518.71     68.97 o
  12   0   7      329.19      409.16     98.24 o
   0   1   7      414.81      267.35     47.81 o
   1   1   7     1378.06     1269.63     52.46 o
   2   1   7     1443.63     1420.81     48.15 o
   3   1   7      756.65      786.78     33.67 o
   4   1   7        9.60       10.17     26.41 o
   5   1   7      761.73      773.95     37.48 o
   6   1   7      943.05      934.08     40.75 o
   7   1   7      269.76      322.05     34.00 o
   8   1   7      204.94      190.55     38.02 o
   9   1   7      195.15      223.87     48.43 o
  10   1   7      195.00      182.40     50.49 o
  11   1   7       50.24      -38.52     49.39 o
  12   1   7        0.63       49.95     54.77 o
  13   1   7      282.61      183.41    150.26 o
   1   2   7      953.41      957.57     53.60 o
   2   2   7      186.65      180.59     34.15 o
   3   2   7     1625.40     1587.02     56.71 o
   4   2   7      792.46      768.52     44.64 o
   5   2   7      918.62      900.23     46.63 o
   6   2   7      308.00      348.98     40.55 o
   7   2   7      148.72      163.17     38.77 o
   8   2   7       14.96       32.80     39.04 o
   9   2   7      273.56      219.46     47.65 o
  10   2   7      102.94      129.93     64.32 o
  11   2   7      290.38      397.53     70.78 o
  12   2   7      183.35      184.49     70.21 o
  13   2   7      102.81      132.34     75.13 o
   0   3   7     1577.97     1447.08    110.96 o
   1   3   7      308.98      369.40     41.49 o
   2   3   7      338.14      336.54     42.16 o
   3   3   7      384.04      402.11     44.26 o
   4   3   7       80.78      136.05     39.50 o
   5   3   7      464.07      575.21     49.06 o
   6   3   7      538.54      596.60     50.12 o
   7   3   7      148.27      207.12     60.53 o
   8   3   7      791.01      841.33    100.50 o
   9   3   7      114.72       31.07     45.41 o
  10   3   7      201.13      198.70     52.36 o
  11   3   7      209.09      180.25     72.46 o
  12   3   7       87.92       43.18     70.21 o
   1   4   7      230.12      259.72     43.13 o
   2   4   7      730.72      717.89     51.81 o
   3   4   7      238.28      329.32     48.74 o
   4   4   7     1508.69     1392.17     66.30 o
   5   4   7      240.34      257.06     45.62 o
   6   4   7      394.36      473.50     49.74 o
   7   4   7      546.06      582.67     52.85 o
   8   4   7       53.96      102.13     46.14 o
   9   4   7      119.28      150.85     51.58 o
  10   4   7      347.03      377.19     55.90 o
  11   4   7      279.74      261.53    101.71 o
  12   4   7       38.25       31.21     95.93 o
   0   5   7      513.69      460.01     85.53 o
   1   5   7     1114.84     1202.34     62.63 o
   2   5   7       64.51       68.36     42.43 o
   3   5   7      500.51      585.87     52.33 o
   4   5   7       76.54      127.04     43.32 o
   5   5   7       89.25      112.30     45.62 o
   6   5   7       76.86      114.35     46.47 o
   7   5   7      773.10      949.55     70.41 o
   8   5   7       50.51       37.96     48.66 o
   9   5   7      228.72      164.84     52.43 o
  10   5   7       12.61       62.73     75.20 o
  11   5   7      136.11      197.64    102.87 o
   1   6   7      169.99      228.74     47.74 o
   2   6   7      189.79      200.78     48.48 o
   3   6   7      553.45      541.12     54.08 o
   4   6   7      412.69      472.43     54.68 o
   5   6   7      403.77      447.25     55.59 o
   6   6   7        6.49       -3.23     50.15 o
   7   6   7       80.46      134.74     50.65 o
   8   6   7      349.13      409.55     80.82 o
   9   6   7      140.07      172.72     53.97 o
  10   6   7      246.86      231.16    113.27 o
  11   6   7      151.76       89.00    108.65 o
   0   7   7     1042.31     1073.75    119.05 o
   1   7   7      119.38      175.68     50.48 o
   2   7   7       80.13      119.32     49.29 o
   3   7   7       64.93      141.92     51.35 o
   4   7   7       69.53       52.05     51.30 o
   5   7   7      149.06      129.84     53.51 o
   6   7   7       81.83      161.53     53.38 o
   7   7   7       96.47       71.18     57.37 o
   8   7   7      459.57      521.95     62.99 o
   9   7   7       16.38      -29.26     62.61 o
  10   7   7       59.30      -35.83    114.43 o
   1   8   7      468.36      512.34     59.67 o
   2   8   7       10.17       25.29     51.27 o
   3   8   7       64.90      159.00     57.36 o
   4   8   7      487.33      499.26     62.25 o
   5   8   7       39.16       57.89     56.69 o
   6   8   7       52.60       80.44     57.50 o
   7   8   7       11.71       23.06     73.39 o
   8   8   7       46.51       83.22     72.24 o
   0   9   7      444.81      702.74    121.36 o
   1   9   7      300.07      320.25     79.75 o
   2   9   7      219.29      317.58     61.15 o
   3   9   7        1.19       68.21     87.26 o
   4   9   7       50.09      137.56     70.06 o
   5   9   7      366.04      405.00     74.70 o
   6   9   7      108.50      266.37    124.25 o
   7   9   7       91.84      149.92     96.51 o
   1  10   7       25.60       99.96     77.15 o
   2  10   7      129.86      246.16     80.42 o
   3  10   7      116.02      197.07     76.82 o
   4  10   7       84.94      187.82     72.24 o
   5  10   7       79.46       88.41     70.10 o
   0   0   8      235.80      160.66     80.91 o
   2   0   8     1114.66     1126.94     78.45 o
   4   0   8       79.30       47.57     53.92 o
   6   0   8      728.61      852.99    106.34 o
   8   0   8       73.62      108.65     93.62 o
  10   0   8       58.22       26.58     97.09 o
   1   1   8      590.89      517.91     46.98 o
   2   1   8      671.78      664.19     53.82 o
   3   1   8      531.21      541.92     45.12 o
   4   1   8      197.24      222.80     47.58 o
   5   1   8      224.65      174.38     47.51 o
   6   1   8      141.96      220.80     50.94 o
   7   1   8       69.62       14.62     58.83 o
   8   1   8       61.58       -5.44     60.41 o
   9   1   8      199.08      206.83     68.52 o
  10   1   8      315.27      260.16    106.91 o
   0   2   8      404.20      439.21     85.53 o
   1   2   8      289.04      270.32     58.01 o
   2   2   8       67.10      133.53     68.19 o
   3   2   8      156.92      203.12     47.72 o
   4   2   8       15.45       25.68     44.41 o
   5   2   8      436.33      398.20     58.17 o
   6   2   8       77.37      106.50     46.54 o
   7   2   8      294.64      324.17     52.71 o
   8   2   8      421.20      377.42     56.12 o
   9   2   8       44.74      135.23     97.09 o
  10   2   8       11.51      -86.69     86.69 o
   1   3   8      240.07      236.75     95.93 o
   2   3   8      192.64      178.90     54.74 o
   3   3   8       60.34      110.52     46.97 o
   4   3   8      991.60     1051.27    103.13 o
   5   3   8       96.76      106.71     47.10 o
   6   3   8       56.19      147.93     50.65 o
   7   3   8      108.48      192.98     52.66 o
   8   3   8      106.35       73.01     52.81 o
   9   3   8      148.50      119.28     55.31 o
   0   4   8      516.92      383.73     91.31 o
   1   4   8      697.27      725.91     73.88 o
   2   4   8      104.03      146.70     52.56 o
   3   4   8       52.26      138.61     52.06 o
   4   4   8       15.46       54.09     48.56 o
   5   4   8      230.75      241.78     50.78 o
   6   4   8      234.02      309.66     55.46 o
   7   4   8      239.74      173.21     56.96 o
   8   4   8      316.52      343.19     60.30 o
   9   4   8      156.36      224.29     60.88 o
   1   5   8       87.78      159.17     65.76 o
   2   5   8       34.63       40.73     50.12 o
   3   5   8      626.94      640.83     61.46 o
   4   5   8       12.94       56.54     47.97 o
   5   5   8      414.24      492.88     60.16 o
   6   5   8       78.88       92.28     65.88 o
   7   5   8      110.07      167.98     61.66 o
   8   5   8        5.89       14.85     54.38 o
   0   6   8      532.34      634.54    108.65 o
   1   6   8      227.61      369.09     68.97 o
   2   6   8      275.90      388.21     57.54 o
   3   6   8       28.03       53.00     52.32 o
   4   6   8       16.46       71.19     53.48 o
   5   6   8       30.03       89.03     54.84 o
   6   6   8       88.17       77.79     56.93 o
   7   6   8      151.57      180.93     70.81 o
   1   7   8      138.12      203.76     71.05 o
   2   7   8      148.42      161.70     56.27 o
   3   7   8        5.62       24.80     53.88 o
   4   7   8      652.65      672.73     82.78 o
   5   7   8        2.91       20.59     66.59 o
   6   7   8       72.80       79.71     70.60 o
   0   8   8      235.62      271.62    113.27 o
   1   8   8      117.88      296.09     75.18 o
   2   8   8        1.49      104.73     98.24 o
   3   8   8      104.95      183.77     76.01 o
   2   0   9      155.03      186.11     70.66 o
   4   0   9      179.05      248.50    101.71 o
   0   1   9      260.82      181.46     94.78 o
   1   1   9      157.79      224.29     72.33 o
   2   1   9      151.08       63.89     55.77 o
   3   1   9       42.64       48.62     53.78 o
   4   1   9       27.08       87.02     56.89 o
   5   1   9       46.58      -11.92     56.53 o
   1   2   9       46.04       99.43     64.12 o
   2   2   9      201.51      273.52     67.33 o
   3   2   9      192.14      198.37     71.66 o
   4   2   9       26.49       -2.41     65.61 o
   5   2   9      109.54      155.06     69.59 o
   0   3   9      435.61      462.33    101.71 o
   1   3   9       49.25      220.48     97.67 o
   2   3   9      113.12      112.32     69.34 o
   3   3   9       89.75      120.16     68.52 o
   4   3   9       14.89       37.42     71.05 o
   1   4   9      133.37      113.50     71.42 o
   2   4   9       95.53       94.61     71.87 o
   3   4   9       67.68      154.04     72.87 o
 
